# Supplementary material for: Molecular mechanism of BMP signal control by Twisted gastrulation
Source: Nat Commun. 2024 Jun 11;15:4976. doi: 10.1038/s41467-024-49065-8 (PMC11167000; doi:10.1038/s41467-024-49065-8)
Supplement: Supplementary file 4 — Source Data [file 41467_2024_49065_MOESM4_ESM.xlsx]

## Sheet: Figure 1
Fig. 1B:	Elution volume (ml)	Absorbance at 280 nm (relative units)		Elution volume (ml)	Molecular mass (kDa)		Fig. 1F:	Wild type TWSG1 NTD (μM)	Binding (RU)		Wild type TWSG1 CTD (μM)	Binding (RU)		BSA (μM)	Binding (RU)		Fig. 1G:	Wild type TWSG1 NTD (μM)	Binding (RU)		Wild type TWSG1 CTD (μM)	Binding (RU)		Bovine serum albumin (μM)	Binding (RU)		Fig. 1H:	Wild type TWSG1 NTD (μM)	Binding (RU)		Wild type TWSG1 CTD (μM)	Binding (RU)		Bovine serum albumin (μM)	Binding (RU)		Fig. 1I	Wild type TWSG1 NTD (μM)	Binding (RU)		Wild type TWSG1 CTD (μM)	Binding (RU)		Bovine serum albumin (μM)	Binding (RU)
	0	7.21e-05		13.5027	61936.7			0.0732	545.134		0.0732	-110.745		0.0732	-14.6781			0.0732	761.299		0.0732	-184.906		0.0732	-22.3757			0.0732	1366.41		0.0732	-28.3834		0.0732	3.54724			0.0732	-41.0375		0.0732	240.596		0.0732	-11.6623
	0.00841728	7.86e-05		13.5111	62897.2			0.146	607.139		0.146	-74.9488		0.146	-12.9195			0.146	959.75		0.146	-135.847		0.146	-19.655			0.146	1797.43		0.146	8.88769		0.146	11.9743			0.146	-28.8057		0.146	312.319		0.146	-7.97402
	0.0168346	8.45e-05		13.5195	63111.5			0.293	701.157		0.293	-56.6217		0.293	-30.8396			0.293	1215.73		0.293	-113.624		0.293	-17.1126			0.293	2442.26		0.293	22.6377		0.293	9.37604			0.293	-4.66289		0.293	394.533		0.293	-10.7309
	0.0252518	8.98e-05		13.5279	63125.9			0.586	771.816		0.586	-38.6358		1.17	-17.7255			0.586	1513.29		0.586	-93.3055		0.586	1123.3			0.586	3045.43		0.586	37.4184		0.586	11.7881			0.586	1.65884		0.586	469.751		0.586	-29.0163
	0.0336691	9.45e-05		13.5363	63250.7			1.17	832.856		1.17	-66.8054		2.34	-16.652			1.17	1818.41		1.17	-83.5546		1.17	-14.5624			1.17	3776.72		1.17	57.0828		1.17	12.5887			1.17	-0.77133		1.17	525.148		1.17	-10.0461
	0.0420864	9.88e-05		13.5448	63305.1			2.34	882.67		2.34	34.7515		4.69	-22.7713			2.34	2057.22		2.34	21.2683		2.34	-16.123			2.34	4527.69		2.34	93.6395		2.34	8.30095			2.34	-11.2075		2.34	741.419		2.34	-16.5101
	0.0505037	0.00010263		13.5532	63203.4			4.69	934.774		4.69	26.3306		9.38	-30.1198			4.69	2242.7		4.69	-1.96645		4.69	-24.343			4.69	5431.67		4.69	158.334		4.69	17.2121			4.69	-32.4983		4.69	675.322		4.69	-31.7075
	0.0589209	0.00010608		13.5616	63053.6			9.38	983.091		9.38	58.9326		18.8	-47.4942			9.38	2401.69		9.38	48.2378		9.38	-32.8602			9.38	6281.27		9.38	259.593		9.38	22.7941			9.38	-71.5358		9.38	696.657		9.38	-59.4948
	0.0673382	0.0001092		13.57	62887.1			18.8	1007.69		18.8	120.351		37.5	-66.8664			18.8	2569.22		18.8	148.478		18.8	-52.7167			18.8	6920.65		18.8	393.157		18.8	33.1385			18.8	-118.206		18.8	744.018		18.8	-88.0143
	0.0757555	0.00011199		13.5784	62559.1			37.5	1036.59		37.5	214.394		75	-85.7712			37.5	2758.63		37.5	293.844		37.5	-71.446			37.5	7478.73		37.5	578.376		37.5	49.0364			37.5	-149.356		37.5	843.987		37.5	-108.193
	0.0841728	0.00011444		13.5868	62041.9			75	1070.17		75	312.276		150	-138.95			75	2902.4		75	435.944		75	-90.3695			75	7884.47		75	798.546		75	88.2876			75	-154.578		75	1003.49		75	-241.162
	0.0925901	0.0001165		13.5953	61391.9			150	1084.57		150	399.936						150	2948.05		150	542.344		150	-122.16			150	8188.71		150	958.642		150	163.871			150	-155.05		150	1164.71		150	-338.397
	0.101007	0.00011814		13.6037	60761.4
	0.109425	0.00011929		13.6121	60266.9			Nonlinear fit, Table of results			Nonlinear fit, Table of results							Nonlinear fit, Table of results			Nonlinear fit, Table of results							Nonlinear fit, Table of results			Nonlinear fit, Table of results										Nonlinear fit, Table of results
	0.117842	0.00011994		13.6205	59982.6			One site -- Specific binding			One site -- Specific binding							One site -- Specific binding			One site -- Specific binding							One site -- Specific binding			One site -- Specific binding										One site -- Specific binding
	0.126259	0.00012007		13.6289	59709.9			Best-fit values			Best-fit values							Best-fit values			Best-fit values							Best-fit values			Best-fit values										Best-fit values
	0.134676	0.00011971		13.6373	59297.8			Bmax	991.6		Bmax	612.4						Bmax	2666		Bmax	904.9						Bmax	7497		Bmax	1176									Bmax	880.3
	0.143094	0.00011889		13.6458	58892.1			Kd	0.09368		Kd	75.84						Kd	0.3843		Kd	91.42						Kd	1.015		Kd	35.74									Kd	0.4591
	0.151511	0.0001177		13.6542	58634			95% CI (profile likelihood)			95% CI (profile likelihood)							95% CI (profile likelihood)			95% CI (profile likelihood)							95% CI (profile likelihood)			95% CI (profile likelihood)										95% CI (profile likelihood)
	0.159928	0.00011622		13.6626	58709			Bmax	930.4 to 1054		Bmax	359.5 to 2300						Bmax	2447 to 2894		Bmax	452.4 to +infinity						Bmax	6750 to 8298		Bmax	1101 to 1261									Bmax	743.8 to 1031
	0.168346	0.00011454		13.671	58908.7			Kd	0.05441 to 0.1505		Kd	22.40 to 590.7						Kd	0.2223 to 0.6485		Kd	20.21 to +infinity						Kd	0.5526 to 1.813		Kd	29.96 to 42.75									Kd	0.1536 to 1.277
	0.176763	0.00011275		13.6794	58971.5			Goodness of Fit			Goodness of Fit							Goodness of Fit			Goodness of Fit							Goodness of Fit			Goodness of Fit										Goodness of Fit
	0.18518	0.00011093		13.6878	58847.7			Degrees of Freedom	10		Degrees of Freedom	10						Degrees of Freedom	10		Degrees of Freedom	10						Degrees of Freedom	10		Degrees of Freedom	10									Degrees of Freedom	10
	0.193597	0.00010913		13.6963	58375.3			R squared	0.8542		R squared	0.898						R squared	0.9207		R squared	0.8509						R squared	0.9342		R squared	0.9969									R squared	0.7766
	0.202015	0.00010739		13.7047	57930			Sum of Squares	53073		Sum of Squares	30015						Sum of Squares	502495		Sum of Squares	91303						Sum of Squares	4321332		Sum of Squares	3831									Sum of Squares	188224
	0.210432	0.0001057		13.7131	57620.5			Sy.x	72.85		Sy.x	54.79						Sy.x	224.2		Sy.x	95.55						Sy.x	657.4		Sy.x	19.57									Sy.x	137.2
	0.218849	0.00010405		13.7215	57339.5
	0.227267	0.0001024		13.7299	57286.7			Number of points			Number of points							Number of points			Number of points							Number of points			Number of points										Number of points
	0.235684	0.00010071		13.7384	57227.9			# of X values	12		# of X values	12						# of X values	12		# of X values	12						# of X values	12		# of X values	12									# of X values	12
	0.244101	9.89e-05		13.7468	57049.9			# Y values analyzed	12		# Y values analyzed	12						# Y values analyzed	12		# Y values analyzed	12						# Y values analyzed	12		# Y values analyzed	12									# Y values analyzed	12
	0.252518	9.7e-05		13.7552	56770.2
	0.260936	9.49e-05		13.7636	56451.6
	0.269353	9.27e-05		13.772	56153.7
	0.27777	9.04e-05		13.7804	56086.7
	0.286187	8.81e-05		13.7889	56237.9
	0.294605	8.58e-05		13.7973	56359.5
	0.303022	8.37e-05		13.8057	56293.5
	0.311439	8.17e-05		13.8141	56145.2
	0.319857	8e-05		13.8225	55932
	0.328274	7.86e-05		13.8309	55666.2
	0.336691	7.76e-05		13.8394	55368.9
	0.345108	7.68e-05		13.8478	55242.2
	0.353526	7.64e-05		13.8562	55096
	0.361943	7.62e-05		13.8646	54855.2
	0.37036	7.62e-05		13.873	54535.8
	0.378778	7.62e-05		13.8814	54157.8
	0.387195	7.64e-05		13.8899	53819.3
	0.395612	7.66e-05		13.8983	53517.7
	0.404029	7.67e-05		13.9067	53185.1
	0.412447	7.7e-05		13.9151	52897.6
	0.420864	7.73e-05		13.9235	52734.7
	0.429281	7.77e-05		13.9319	52564.9
	0.437699	7.85e-05		13.9404	52257.2
	0.446116	7.95e-05		13.9488	51907.6
	0.454533	8.11e-05		13.9572	51562.8
	0.46295	8.32e-05		13.9656	51239.8
	0.471368	8.58e-05		13.974	50923.3
	0.479785	8.89e-05		13.9825	50705
	0.488202	9.25e-05		13.9909	50474.2
	0.496619	9.65e-05		13.9993	50173.1
	0.505037	0.00010062		14.0077	49922.6
	0.513454	0.0001048		14.0161	49670.2
	0.521871	0.00010883		14.0245	49417.5
	0.530289	0.00011256		14.033	49109.5
	0.538706	0.00011586		14.0414	48789.5
	0.547123	0.00011866		14.0498	48437.3
	0.55554	0.0001209		14.0582	47996.4
	0.563958	0.00012259		14.0666	47575.1
	0.572375	0.00012375		14.075	47322.5
	0.580792	0.00012443		14.0835	47061.2
	0.58921	0.00012468		14.0919	46728.8
	0.597627	0.00012456		14.1003	46542.3
	0.606044	0.00012413		14.1087	46318.2
	0.614461	0.00012344		14.1171	46026.4
	0.622879	0.00012255		14.1255	45616
	0.631296	0.00012148		14.134	45205.3
	0.639713	0.00012026		14.1424	44824.1
	0.64813	0.0001189		14.1508	44465.6
	0.656548	0.00011741		14.1592	44136.3
	0.664965	0.00011578		14.1676	43829.4
	0.673382	0.00011401		14.176	43486.6
	0.6818	0.00011213		14.1845	43109.5
	0.690217	0.00011018		14.1929	42795.1
	0.698634	0.00010821		14.2013	42466
	0.707051	0.0001063		14.2097	42147.7
	0.715469	0.00010454		14.2181	41856.9
	0.723886	0.00010304		14.2266	41575.6
	0.732303	0.0001019		14.235	41291.3
	0.740721	0.00010121		14.2434	41006.4
	0.749138	0.00010104		14.2518	40735.3
	0.757555	0.00010143		14.2602	40483.1
	0.765972	0.00010238		14.2686	40227.5
	0.77439	0.00010386		14.2771	39990.6
	0.782807	0.0001058		14.2855	39785.8
	0.791224	0.00010811		14.2939	39574.5
	0.799642	0.00011068		14.3023	39362.7
	0.808059	0.00011338		14.3107	39190.2
	0.816476	0.00011609		14.3191	39015.9
	0.824893	0.0001187		14.3276	38831
	0.833311	0.0001211		14.336	38663.9
	0.841728	0.00012322		14.3444	38537.8
	0.850145	0.000125		14.3528	38435.1
	0.858562	0.00012641		14.3612	38320.8
	0.86698	0.00012741		14.3696	38185.6
	0.875397	0.000128		14.3781	38073.8
	0.883814	0.00012817		14.3865	37958.3
	0.892232	0.00012792		14.3949	37857.4
	0.900649	0.00012726		14.4033	37769.7
	0.909066	0.00012622		14.4117	37696.2
	0.917483	0.00012487		14.4201	37604.9
	0.925901	0.00012329		14.4286	37500.4
	0.934318	0.00012158		14.437	37414.9
	0.942735	0.00011988		14.4454	37327.3
	0.951153	0.00011831		14.4538	37215
	0.95957	0.00011697		14.4622	37119.2
	0.967987	0.00011596		14.4707	37052.5
	0.976404	0.00011533		14.4791	36983.7
	0.984822	0.00011509		14.4875	36907.4
	0.993239	0.00011522		14.4959	36825.5
	1.00166	0.00011569		14.5043	36747.7
	1.01007	0.00011645		14.5127	36667.9
	1.01849	0.00011745		14.5212	36583.5
	1.02691	0.00011866		14.5296	36495.6
	1.03533	0.00012005		14.538	36408
	1.04374	0.0001216		14.5464	36326.2
	1.05216	0.00012327		14.5548	36255.2
	1.06058	0.00012504		14.5632	36191.7
	1.06899	0.00012685		14.5717	36129.9
	1.07741	0.00012861		14.5801	36064.9
	1.08583	0.00013024		14.5885	35997.9
	1.09425	0.00013164		14.5969	35928.4
	1.10266	0.0001327		14.6053	35860.6
	1.11108	0.00013332		14.6137	35798.3
	1.1195	0.00013345		14.6222	35735.6
	1.12792	0.00013304		14.6306	35675.3
	1.13633	0.00013205		14.639	35615.9
	1.14475	0.00013052		14.6474	35565.3
	1.15317	0.00012848		14.6558	35514.1
	1.16158	0.00012599		14.6643	35468.3
	1.17	0.00012313		14.6727	35413.8
	1.17842	0.00012001		14.6811	35359.2
	1.18684	0.00011673		14.6895	35302.9
	1.19525	0.00011343		14.6979	35243.8
	1.20367	0.00011021		14.7063	35173.6
	1.21209	0.00010722		14.7148	35113.4
	1.22051	0.00010454		14.7232	35053.3
	1.22892	0.00010227		14.7316	34986.4
	1.23734	0.00010046		14.74	34925.6
	1.24576	9.91e-05		14.7484	34874.8
	1.25417	9.82e-05		14.7568	34809.3
	1.26259	9.78e-05		14.7653	34738.4
	1.27101	9.76e-05		14.7737	34684
	1.27943	9.77e-05		14.7821	34649.3
	1.28784	9.79e-05		14.7905	34629
	1.29626	9.81e-05		14.7989	34586.3
	1.30468	9.83e-05		14.8073	34530
	1.3131	9.84e-05		14.8158	34473.8
	1.32151	9.85e-05		14.8242	34404.5
	1.32993	9.84e-05		14.8326	34323.7
	1.33835	9.81e-05		14.841	34249.2
	1.34676	9.78e-05		14.8494	34186.7
	1.35518	9.73e-05		14.8578	34121.6
	1.3636	9.68e-05		14.8663	34054.2
	1.37202	9.6e-05		14.8747	33990.6
	1.38043	9.52e-05		14.8831	33934.8
	1.38885	9.42e-05		14.8915	33888.1
	1.39727	9.32e-05		14.8999	33857.9
	1.40569	9.21e-05		14.9084	33793.9
	1.4141	9.1e-05		14.9168	33707.1
	1.42252	9e-05		14.9252	33632.3
	1.43094	8.91e-05		14.9336	33557.8
	1.43935	8.83e-05		14.942	33475.3
	1.44777	8.77e-05		14.9504	33415.9
	1.45619	8.72e-05		14.9589	33385.4
	1.46461	8.68e-05		14.9673	33339
	1.47302	8.65e-05		14.9757	33285.3
	1.48144	8.63e-05		14.9841	33248.9
	1.48986	8.62e-05		14.9925	33178.8
	1.49828	8.61e-05		15.0009	33093.4
	1.50669	8.62e-05		15.0094	33004.7
	1.51511	8.65e-05		15.0178	32930.8
	1.52353	8.72e-05		15.0262	32866.8
	1.53194	8.82e-05		15.0346	32775.5
	1.54036	8.98e-05		15.043	32685.2
	1.54878	9.18e-05		15.0514	32613.3
	1.5572	9.42e-05		15.0599	32561.7
	1.56561	9.71e-05		15.0683	32496
	1.57403	0.00010012		15.0767	32433.4
	1.58245	0.00010322		15.0851	32366.7
	1.59087	0.00010614		15.0935	32281.2
	1.59928	0.00010863		15.1019	32188.9
	1.6077	0.00011047		15.1104	32076.9
	1.61612	0.0001115		15.1188	31983
	1.62453	0.0001116		15.1272	31913.6
	1.63295	0.00011076		15.1356	31837.4
	1.64137	0.00010905		15.144	31746.2
	1.64979	0.00010665		15.1525	31651.1
	1.6582	0.00010379		15.1609	31573.1
	1.66662	0.00010075		15.1693	31504.9
	1.67504	9.78e-05		15.1777	31445.2
	1.68346	9.53e-05		15.1861	31355.4
	1.69187	9.34e-05		15.1945	31264.5
	1.70029	9.22e-05		15.203	31193.8
	1.70871	9.19e-05		15.2114	31136.3
	1.71712	9.23e-05		15.2198	31089.7
	1.72554	9.33e-05		15.2282	31009.2
	1.73396	9.49e-05		15.2366	30925.2
	1.74238	9.67e-05		15.245	30866.1
	1.75079	9.87e-05		15.2535	30847.4
	1.75921	0.00010063		15.2619	30788.4
	1.76763	0.00010245		15.2703	30746.9
	1.77605	0.00010407		15.2787	30772.4
	1.78446	0.00010547		15.2871	30782.2
	1.79288	0.00010665		15.2955	30745.7
	1.8013	0.00010762		15.304	30672.1
	1.80971	0.00010838		15.3124	30583.9
	1.81813	0.00010894		15.3208	30492.4
	1.82655	0.00010929		15.3292	30404.5
	1.83497	0.00010941		15.3376	30298.9
	1.84338	0.00010927		15.3461	30205.9
	1.8518	0.00010885		15.3545	30132.8
	1.86022	0.00010814		15.3629	30072.3
	1.86864	0.00010714		15.3713	30038.7
	1.87705	0.00010584		15.3797	30001.9
	1.88547	0.00010426		15.3881	29912.8
	1.89389	0.00010243		15.3966	29818.1
	1.90231	0.00010039		15.405	29745.6
	1.91072	9.82e-05		15.4134	29660.8
	1.91914	9.59e-05		15.4218	29563.8
	1.92756	9.36e-05		15.4302	29484.3
	1.93597	9.14e-05		15.4386	29423.6
	1.94439	8.93e-05		15.4471	29328.7
	1.95281	8.74e-05		15.4555	29267.9
	1.96123	8.57e-05		15.4639	29232.1
	1.96964	8.42e-05		15.4723	29165.9
	1.97806	8.29e-05		15.4807	29123.6
	1.98648	8.18e-05		15.4891	29074.2
	1.9949	8.06e-05		15.4976	29022.9
	2.00331	7.95e-05		15.506	28982.2
	2.01173	7.82e-05		15.5144	28926.9
	2.02015	7.69e-05		15.5228	28841.8
	2.02856	7.54e-05		15.5312	28773.9
	2.03698	7.39e-05		15.5396	28731
	2.0454	7.24e-05		15.5481	28728.3
	2.05382	7.1e-05		15.5565	28708.8
	2.06223	6.98e-05		15.5649	28679.1
	2.07065	6.88e-05		15.5733	28653.4
	2.07907	6.81e-05		15.5817	28655.2
	2.08749	6.78e-05		15.5902	28638.2
	2.0959	6.77e-05		15.5986	28562.2
	2.10432	6.79e-05		15.607	28471.1
	2.11274	6.83e-05		15.6154	28396.8
	2.12115	6.9e-05		15.6238	28323.7
	2.12957	6.99e-05		15.6322	28256.3
	2.13799	7.1e-05		15.6407	28218.5
	2.14641	7.23e-05		15.6491	28204.5
	2.15482	7.39e-05		15.6575	28172.2
	2.16324	7.56e-05		15.6659	28156.1
	2.17166	7.75e-05		15.6743	28166.7
	2.18008	7.96e-05		15.6827	28201.5
	2.18849	8.17e-05		15.6912	28220.9
	2.19691	8.38e-05		15.6996	28218.5
	2.20533	8.59e-05		15.708	28158.3
	2.21374	8.79e-05		15.7164	28059.4
	2.22216	8.99e-05		15.7248	27967.6
	2.23058	9.17e-05		15.7332	27907
	2.239	9.34e-05		15.7417	27877.6
	2.24741	9.49e-05		15.7501	27821.5
	2.25583	9.64e-05		15.7585	27736.6
	2.26425	9.76e-05		15.7669	27655.3
	2.27267	9.88e-05		15.7753	27589.6
	2.28108	9.98e-05		15.7837	27512.4
	2.2895	0.00010078		15.7922	27421.4
	2.29792	0.00010166		15.8006	27354.7
	2.30633	0.00010253		15.809	27310.2
	2.31475	0.00010344		15.8174	27268.4
	2.32317	0.00010441		15.8258	27239.5
	2.33159	0.00010548		15.8343	27215.4
	2.34	0.00010664		15.8427	27170.8
	2.34842	0.00010785		15.8511	27137.6
	2.35684	0.00010906		15.8595	27122.8
	2.36526	0.0001102		15.8679	27122
	2.37367	0.00011119		15.8763	27145.6
	2.38209	0.00011195		15.8848	27126
	2.39051	0.0001124		15.8932	27066.8
	2.39892	0.00011252		15.9016	26973.6
	2.40734	0.00011227		15.91	26882
	2.41576	0.00011165		15.9184	26822
	2.42418	0.00011069		15.9268	26801.3
	2.43259	0.00010941		15.9353	26818
	2.44101	0.00010786		15.9437	26857.9
	2.44943	0.00010605		15.9521	26803.4
	2.45785	0.00010404		15.9605	26661
	2.46626	0.00010185		15.9689	26542.4
	2.47468	9.95e-05		15.9773	26477.5
	2.4831	9.72e-05		15.9858	26434.7
	2.49151	9.48e-05		15.9942	26332.4
	2.49993	9.25e-05
	2.50835	9.03e-05
	2.51677	8.84e-05
	2.52518	8.67e-05
	2.5336	8.54e-05
	2.54202	8.43e-05
	2.55044	8.36e-05
	2.55885	8.32e-05
	2.56727	8.3e-05
	2.57569	8.3e-05
	2.5841	8.3e-05
	2.59252	8.3e-05
	2.60094	8.29e-05
	2.60936	8.27e-05
	2.61777	8.21e-05
	2.62619	8.13e-05
	2.63461	8.02e-05
	2.64303	7.89e-05
	2.65144	7.74e-05
	2.65986	7.57e-05
	2.66828	7.4e-05
	2.67669	7.22e-05
	2.68511	7.05e-05
	2.69353	6.88e-05
	2.70195	6.72e-05
	2.71036	6.57e-05
	2.71878	6.43e-05
	2.7272	6.31e-05
	2.73562	6.21e-05
	2.74403	6.14e-05
	2.75245	6.09e-05
	2.76087	6.09e-05
	2.76928	6.12e-05
	2.7777	6.19e-05
	2.78612	6.3e-05
	2.79454	6.45e-05
	2.80295	6.62e-05
	2.81137	6.8e-05
	2.81979	6.98e-05
	2.82821	7.15e-05
	2.83662	7.28e-05
	2.84504	7.37e-05
	2.85346	7.39e-05
	2.86187	7.33e-05
	2.87029	7.19e-05
	2.87871	6.97e-05
	2.88713	6.68e-05
	2.89554	6.33e-05
	2.90396	5.94e-05
	2.91238	5.54e-05
	2.9208	5.14e-05
	2.92921	4.76e-05
	2.93763	4.43e-05
	2.94605	4.14e-05
	2.95446	3.92e-05
	2.96288	3.74e-05
	2.9713	3.6e-05
	2.97972	3.49e-05
	2.98813	3.39e-05
	2.99655	3.29e-05
	3.00497	3.19e-05
	3.01339	3.08e-05
	3.0218	2.97e-05
	3.03022	2.87e-05
	3.03864	2.78e-05
	3.04706	2.72e-05
	3.05547	2.7e-05
	3.06389	2.72e-05
	3.07231	2.79e-05
	3.08072	2.91e-05
	3.08914	3.06e-05
	3.09756	3.23e-05
	3.10598	3.42e-05
	3.11439	3.61e-05
	3.12281	3.78e-05
	3.13123	3.93e-05
	3.13965	4.04e-05
	3.14806	4.1e-05
	3.15648	4.13e-05
	3.1649	4.11e-05
	3.17331	4.07e-05
	3.18173	4e-05
	3.19015	3.94e-05
	3.19857	3.9e-05
	3.20698	3.88e-05
	3.2154	3.91e-05
	3.22382	3.98e-05
	3.23224	4.1e-05
	3.24065	4.24e-05
	3.24907	4.4e-05
	3.25749	4.56e-05
	3.2659	4.7e-05
	3.27432	4.81e-05
	3.28274	4.87e-05
	3.29116	4.89e-05
	3.29957	4.87e-05
	3.30799	4.81e-05
	3.31641	4.72e-05
	3.32483	4.62e-05
	3.33324	4.51e-05
	3.34166	4.41e-05
	3.35008	4.31e-05
	3.35849	4.2e-05
	3.36691	4.09e-05
	3.37533	3.95e-05
	3.38375	3.79e-05
	3.39216	3.58e-05
	3.40058	3.34e-05
	3.409	3.06e-05
	3.41742	2.76e-05
	3.42583	2.44e-05
	3.43425	2.12e-05
	3.44267	1.82e-05
	3.45108	1.54e-05
	3.4595	1.29e-05
	3.46792	1.09e-05
	3.47634	9.36e-06
	3.48475	8.32e-06
	3.49317	7.79e-06
	3.50159	7.75e-06
	3.51001	8.16e-06
	3.51842	8.97e-06
	3.52684	1.01e-05
	3.53526	1.14e-05
	3.54367	1.29e-05
	3.55209	1.43e-05
	3.56051	1.57e-05
	3.56893	1.69e-05
	3.57734	1.79e-05
	3.58576	1.88e-05
	3.59418	1.96e-05
	3.6026	2.03e-05
	3.61101	2.1e-05
	3.61943	2.17e-05
	3.62785	2.24e-05
	3.63626	2.29e-05
	3.64468	2.31e-05
	3.6531	2.31e-05
	3.66152	2.26e-05
	3.66993	2.17e-05
	3.67835	2.06e-05
	3.68677	1.93e-05
	3.69519	1.8e-05
	3.7036	1.71e-05
	3.71202	1.68e-05
	3.72044	1.71e-05
	3.72885	1.81e-05
	3.73727	1.98e-05
	3.74569	2.21e-05
	3.75411	2.46e-05
	3.76252	2.71e-05
	3.77094	2.93e-05
	3.77936	3.1e-05
	3.78778	3.19e-05
	3.79619	3.2e-05
	3.80461	3.12e-05
	3.81303	2.96e-05
	3.82144	2.73e-05
	3.82986	2.45e-05
	3.83828	2.13e-05
	3.8467	1.79e-05
	3.85511	1.44e-05
	3.86353	1.09e-05
	3.87195	7.48e-06
	3.88037	4.27e-06
	3.88878	1.29e-06
	3.8972	-1.46e-06
	3.90562	-3.98e-06
	3.91403	-6.3e-06
	3.92245	-8.44e-06
	3.93087	-1.04e-05
	3.93929	-1.22e-05
	3.9477	-1.38e-05
	3.95612	-1.52e-05
	3.96454	-1.64e-05
	3.97296	-1.71e-05
	3.98137	-1.75e-05
	3.98979	-1.74e-05
	3.99821	-1.68e-05
	4.00662	-1.56e-05
	4.01504	-1.4e-05
	4.02346	-1.18e-05
	4.03188	-9.3e-06
	4.04029	-6.45e-06
	4.04871	-3.41e-06
	4.05713	-3.18e-07
	4.06555	2.69e-06
	4.07396	5.5e-06
	4.08238	7.99e-06
	4.0908	1.01e-05
	4.09921	1.19e-05
	4.10763	1.32e-05
	4.11605	1.43e-05
	4.12447	1.51e-05
	4.13288	1.58e-05
	4.1413	1.64e-05
	4.14972	1.7e-05
	4.15814	1.75e-05
	4.16655	1.8e-05
	4.17497	1.83e-05
	4.18339	1.83e-05
	4.1918	1.8e-05
	4.20022	1.73e-05
	4.20864	1.62e-05
	4.21706	1.47e-05
	4.22547	1.29e-05
	4.23389	1.09e-05
	4.24231	8.65e-06
	4.25073	6.34e-06
	4.25914	4.01e-06
	4.26756	1.74e-06
	4.27598	-3.95e-07
	4.2844	-2.33e-06
	4.29281	-3.97e-06
	4.30123	-5.25e-06
	4.30965	-6.09e-06
	4.31806	-6.47e-06
	4.32648	-6.35e-06
	4.3349	-5.75e-06
	4.34332	-4.73e-06
	4.35173	-3.34e-06
	4.36015	-1.68e-06
	4.36857	1.31e-07
	4.37699	1.98e-06
	4.3854	3.71e-06
	4.39382	5.18e-06
	4.40224	6.24e-06
	4.41065	6.77e-06
	4.41907	6.66e-06
	4.42749	5.85e-06
	4.43591	4.36e-06
	4.44432	2.26e-06
	4.45274	-3.5e-07
	4.46116	-3.32e-06
	4.46958	-6.49e-06
	4.47799	-9.72e-06
	4.48641	-1.29e-05
	4.49483	-1.6e-05
	4.50324	-1.89e-05
	4.51166	-2.16e-05
	4.52008	-2.41e-05
	4.5285	-2.65e-05
	4.53691	-2.87e-05
	4.54533	-3.07e-05
	4.55375	-3.25e-05
	4.56217	-3.41e-05
	4.57058	-3.55e-05
	4.579	-3.66e-05
	4.58742	-3.74e-05
	4.59583	-3.81e-05
	4.60425	-3.84e-05
	4.61267	-3.87e-05
	4.62109	-3.88e-05
	4.6295	-3.88e-05
	4.63792	-3.88e-05
	4.64634	-3.89e-05
	4.65476	-3.92e-05
	4.66317	-3.96e-05
	4.67159	-4.01e-05
	4.68001	-4.08e-05
	4.68842	-4.16e-05
	4.69684	-4.24e-05
	4.70526	-4.33e-05
	4.71368	-4.42e-05
	4.72209	-4.5e-05
	4.73051	-4.57e-05
	4.73893	-4.64e-05
	4.74735	-4.71e-05
	4.75576	-4.77e-05
	4.76418	-4.83e-05
	4.7726	-4.9e-05
	4.78101	-4.96e-05
	4.78943	-5.03e-05
	4.79785	-5.09e-05
	4.80627	-5.15e-05
	4.81468	-5.22e-05
	4.8231	-5.27e-05
	4.83152	-5.32e-05
	4.83994	-5.35e-05
	4.84835	-5.36e-05
	4.85677	-5.35e-05
	4.86519	-5.32e-05
	4.8736	-5.25e-05
	4.88202	-5.16e-05
	4.89044	-5.05e-05
	4.89886	-4.93e-05
	4.90727	-4.78e-05
	4.91569	-4.62e-05
	4.92411	-4.45e-05
	4.93253	-4.25e-05
	4.94094	-4.03e-05
	4.94936	-3.78e-05
	4.95778	-3.49e-05
	4.96619	-3.16e-05
	4.97461	-2.81e-05
	4.98303	-2.43e-05
	4.99145	-2.05e-05
	4.99986	-1.67e-05
	5.00828	-1.32e-05
	5.0167	-1.02e-05
	5.02512	-7.66e-06
	5.03353	-5.82e-06
	5.04195	-4.71e-06
	5.05037	-4.33e-06
	5.05878	-4.67e-06
	5.0672	-5.68e-06
	5.07562	-7.29e-06
	5.08404	-9.44e-06
	5.09245	-1.2e-05
	5.10087	-1.51e-05
	5.10929	-1.84e-05
	5.11771	-2.2e-05
	5.12612	-2.59e-05
	5.13454	-2.99e-05
	5.14296	-3.41e-05
	5.15137	-3.83e-05
	5.15979	-4.25e-05
	5.16821	-4.65e-05
	5.17663	-5.05e-05
	5.18504	-5.42e-05
	5.19346	-5.76e-05
	5.20188	-6.08e-05
	5.2103	-6.35e-05
	5.21871	-6.58e-05
	5.22713	-6.77e-05
	5.23555	-6.92e-05
	5.24396	-7.02e-05
	5.25238	-7.08e-05
	5.2608	-7.11e-05
	5.26922	-7.12e-05
	5.27763	-7.11e-05
	5.28605	-7.1e-05
	5.29447	-7.1e-05
	5.30289	-7.1e-05
	5.3113	-7.12e-05
	5.31972	-7.14e-05
	5.32814	-7.15e-05
	5.33655	-7.14e-05
	5.34497	-7.1e-05
	5.35339	-7.03e-05
	5.36181	-6.9e-05
	5.37022	-6.72e-05
	5.37864	-6.5e-05
	5.38706	-6.23e-05
	5.39548	-5.94e-05
	5.40389	-5.64e-05
	5.41231	-5.34e-05
	5.42073	-5.05e-05
	5.42914	-4.79e-05
	5.43756	-4.57e-05
	5.44598	-4.38e-05
	5.4544	-4.22e-05
	5.46281	-4.09e-05
	5.47123	-3.98e-05
	5.47965	-3.88e-05
	5.48807	-3.79e-05
	5.49648	-3.69e-05
	5.5049	-3.58e-05
	5.51332	-3.46e-05
	5.52174	-3.33e-05
	5.53015	-3.19e-05
	5.53857	-3.03e-05
	5.54699	-2.88e-05
	5.5554	-2.73e-05
	5.56382	-2.59e-05
	5.57224	-2.47e-05
	5.58066	-2.39e-05
	5.58907	-2.33e-05
	5.59749	-2.32e-05
	5.60591	-2.35e-05
	5.61433	-2.42e-05
	5.62274	-2.53e-05
	5.63116	-2.7e-05
	5.63958	-2.9e-05
	5.64799	-3.15e-05
	5.65641	-3.45e-05
	5.66483	-3.78e-05
	5.67325	-4.13e-05
	5.68166	-4.51e-05
	5.69008	-4.89e-05
	5.6985	-5.25e-05
	5.70692	-5.59e-05
	5.71533	-5.88e-05
	5.72375	-6.11e-05
	5.73217	-6.26e-05
	5.74058	-6.34e-05
	5.749	-6.34e-05
	5.75742	-6.26e-05
	5.76584	-6.11e-05
	5.77425	-5.91e-05
	5.78267	-5.68e-05
	5.79109	-5.43e-05
	5.79951	-5.2e-05
	5.80792	-4.99e-05
	5.81634	-4.84e-05
	5.82476	-4.75e-05
	5.83317	-4.72e-05
	5.84159	-4.76e-05
	5.85001	-4.86e-05
	5.85843	-5e-05
	5.86684	-5.15e-05
	5.87526	-5.31e-05
	5.88368	-5.45e-05
	5.8921	-5.57e-05
	5.90051	-5.65e-05
	5.90893	-5.71e-05
	5.91735	-5.74e-05
	5.92576	-5.77e-05
	5.93418	-5.81e-05
	5.9426	-5.86e-05
	5.95102	-5.93e-05
	5.95943	-6.02e-05
	5.96785	-6.14e-05
	5.97627	-6.26e-05
	5.98469	-6.39e-05
	5.9931	-6.51e-05
	6.00152	-6.6e-05
	6.00994	-6.66e-05
	6.01835	-6.68e-05
	6.02677	-6.66e-05
	6.03519	-6.61e-05
	6.04361	-6.53e-05
	6.05202	-6.43e-05
	6.06044	-6.34e-05
	6.06886	-6.25e-05
	6.07728	-6.19e-05
	6.08569	-6.16e-05
	6.09411	-6.16e-05
	6.10253	-6.19e-05
	6.11094	-6.26e-05
	6.11936	-6.34e-05
	6.12778	-6.43e-05
	6.1362	-6.51e-05
	6.14461	-6.59e-05
	6.15303	-6.65e-05
	6.16145	-6.68e-05
	6.16987	-6.68e-05
	6.17828	-6.67e-05
	6.1867	-6.64e-05
	6.19512	-6.6e-05
	6.20353	-6.55e-05
	6.21195	-6.52e-05
	6.22037	-6.51e-05
	6.22879	-6.53e-05
	6.2372	-6.58e-05
	6.24562	-6.67e-05
	6.25404	-6.79e-05
	6.26246	-6.94e-05
	6.27087	-7.12e-05
	6.27929	-7.3e-05
	6.28771	-7.48e-05
	6.29612	-7.64e-05
	6.30454	-7.77e-05
	6.31296	-7.84e-05
	6.32138	-7.84e-05
	6.32979	-7.76e-05
	6.33821	-7.61e-05
	6.34663	-7.37e-05
	6.35505	-7.07e-05
	6.36346	-6.71e-05
	6.37188	-6.32e-05
	6.3803	-5.92e-05
	6.38871	-5.54e-05
	6.39713	-5.19e-05
	6.40555	-4.91e-05
	6.41397	-4.69e-05
	6.42238	-4.54e-05
	6.4308	-4.47e-05
	6.43922	-4.45e-05
	6.44764	-4.48e-05
	6.45605	-4.55e-05
	6.46447	-4.66e-05
	6.47289	-4.78e-05
	6.4813	-4.92e-05
	6.48972	-5.08e-05
	6.49814	-5.25e-05
	6.50656	-5.44e-05
	6.51497	-5.65e-05
	6.52339	-5.87e-05
	6.53181	-6.09e-05
	6.54023	-6.31e-05
	6.54864	-6.52e-05
	6.55706	-6.72e-05
	6.56548	-6.9e-05
	6.57389	-7.04e-05
	6.58231	-7.15e-05
	6.59073	-7.24e-05
	6.59915	-7.31e-05
	6.60756	-7.38e-05
	6.61598	-7.46e-05
	6.6244	-7.56e-05
	6.63282	-7.71e-05
	6.64123	-7.9e-05
	6.64965	-8.14e-05
	6.65807	-8.42e-05
	6.66648	-8.73e-05
	6.6749	-9.05e-05
	6.68332	-9.35e-05
	6.69174	-9.62e-05
	6.70015	-9.83e-05
	6.70857	-9.98e-05
	6.71699	-0.0001005
	6.72541	-0.0001004
	6.73382	-9.97e-05
	6.74224	-9.84e-05
	6.75066	-9.66e-05
	6.75908	-9.45e-05
	6.76749	-9.21e-05
	6.77591	-8.96e-05
	6.78433	-8.7e-05
	6.79274	-8.43e-05
	6.80116	-8.15e-05
	6.80958	-7.86e-05
	6.818	-7.56e-05
	6.82641	-7.27e-05
	6.83483	-6.98e-05
	6.84325	-6.72e-05
	6.85167	-6.48e-05
	6.86008	-6.29e-05
	6.8685	-6.13e-05
	6.87692	-6.02e-05
	6.88533	-5.94e-05
	6.89375	-5.89e-05
	6.90217	-5.85e-05
	6.91059	-5.81e-05
	6.919	-5.77e-05
	6.92742	-5.72e-05
	6.93584	-5.65e-05
	6.94426	-5.58e-05
	6.95267	-5.52e-05
	6.96109	-5.47e-05
	6.96951	-5.46e-05
	6.97792	-5.49e-05
	6.98634	-5.56e-05
	6.99476	-5.68e-05
	7.00318	-5.82e-05
	7.01159	-5.98e-05
	7.02001	-6.14e-05
	7.02843	-6.28e-05
	7.03685	-6.39e-05
	7.04526	-6.47e-05
	7.05368	-6.51e-05
	7.0621	-6.53e-05
	7.07051	-6.54e-05
	7.07893	-6.54e-05
	7.08735	-6.55e-05
	7.09577	-6.57e-05
	7.10418	-6.6e-05
	7.1126	-6.63e-05
	7.12102	-6.66e-05
	7.12944	-6.67e-05
	7.13785	-6.64e-05
	7.14627	-6.56e-05
	7.15469	-6.45e-05
	7.1631	-6.28e-05
	7.17152	-6.09e-05
	7.17994	-5.87e-05
	7.18836	-5.64e-05
	7.19677	-5.43e-05
	7.20519	-5.25e-05
	7.21361	-5.1e-05
	7.22203	-4.99e-05
	7.23044	-4.92e-05
	7.23886	-4.88e-05
	7.24728	-4.86e-05
	7.25569	-4.85e-05
	7.26411	-4.84e-05
	7.27253	-4.82e-05
	7.28095	-4.8e-05
	7.28936	-4.75e-05
	7.29778	-4.7e-05
	7.3062	-4.63e-05
	7.31462	-4.56e-05
	7.32303	-4.47e-05
	7.33145	-4.37e-05
	7.33987	-4.27e-05
	7.34828	-4.15e-05
	7.3567	-4.02e-05
	7.36512	-3.88e-05
	7.37354	-3.72e-05
	7.38195	-3.55e-05
	7.39037	-3.38e-05
	7.39879	-3.2e-05
	7.40721	-3.01e-05
	7.41562	-2.82e-05
	7.42404	-2.62e-05
	7.43246	-2.42e-05
	7.44087	-2.21e-05
	7.44929	-1.99e-05
	7.45771	-1.77e-05
	7.46613	-1.53e-05
	7.47454	-1.28e-05
	7.48296	-1.01e-05
	7.49138	-7.19e-06
	7.4998	-4.17e-06
	7.50821	-1.09e-06
	7.51663	1.95e-06
	7.52505	4.79e-06
	7.53346	7.26e-06
	7.54188	9.2e-06
	7.5503	1.05e-05
	7.55872	1.11e-05
	7.56713	1.1e-05
	7.57555	1.04e-05
	7.58397	9.44e-06
	7.59239	8.37e-06
	7.6008	7.43e-06
	7.60922	6.81e-06
	7.61764	6.64e-06
	7.62605	6.98e-06
	7.63447	7.78e-06
	7.64289	8.93e-06
	7.65131	1.03e-05
	7.65972	1.16e-05
	7.66814	1.28e-05
	7.67656	1.39e-05
	7.68498	1.46e-05
	7.69339	1.51e-05
	7.70181	1.54e-05
	7.71023	1.57e-05
	7.71864	1.61e-05
	7.72706	1.66e-05
	7.73548	1.74e-05
	7.7439	1.86e-05
	7.75231	2.01e-05
	7.76073	2.2e-05
	7.76915	2.42e-05
	7.77757	2.66e-05
	7.78598	2.9e-05
	7.7944	3.14e-05
	7.80282	3.36e-05
	7.81123	3.55e-05
	7.81965	3.69e-05
	7.82807	3.8e-05
	7.83649	3.85e-05
	7.8449	3.87e-05
	7.85332	3.86e-05
	7.86174	3.82e-05
	7.87016	3.77e-05
	7.87857	3.71e-05
	7.88699	3.66e-05
	7.89541	3.6e-05
	7.90383	3.55e-05
	7.91224	3.51e-05
	7.92066	3.49e-05
	7.92908	3.49e-05
	7.93749	3.51e-05
	7.94591	3.58e-05
	7.95433	3.7e-05
	7.96275	3.88e-05
	7.97116	4.14e-05
	7.97958	4.46e-05
	7.988	4.86e-05
	7.99642	5.32e-05
	8.00483	5.85e-05
	8.01325	6.44e-05
	8.02167	7.07e-05
	8.03008	7.74e-05
	8.0385	8.43e-05
	8.04692	9.14e-05
	8.05534	9.86e-05
	8.06375	0.00010593
	8.07217	0.00011322
	8.08059	0.00012047
	8.08901	0.00012762
	8.09742	0.00013462
	8.10584	0.00014141
	8.11426	0.00014796
	8.12267	0.00015422
	8.13109	0.00016016
	8.13951	0.00016576
	8.14793	0.00017103
	8.15634	0.00017596
	8.16476	0.0001806
	8.17318	0.00018499
	8.1816	0.0001892
	8.19001	0.0001933
	8.19843	0.00019737
	8.20685	0.00020148
	8.21526	0.00020569
	8.22368	0.00021005
	8.2321	0.00021458
	8.24052	0.0002193
	8.24893	0.00022419
	8.25735	0.00022924
	8.26577	0.0002344
	8.27419	0.00023964
	8.2826	0.0002449
	8.29102	0.00025012
	8.29944	0.00025522
	8.30785	0.00026014
	8.31627	0.0002648
	8.32469	0.00026914
	8.33311	0.00027308
	8.34152	0.00027657
	8.34994	0.00027957
	8.35836	0.00028208
	8.36678	0.00028408
	8.37519	0.00028559
	8.38361	0.00028665
	8.39203	0.00028728
	8.40044	0.00028751
	8.40886	0.00028737
	8.41728	0.00028685
	8.4257	0.00028594
	8.43411	0.00028464
	8.44253	0.00028292
	8.45095	0.0002808
	8.45937	0.00027831
	8.46778	0.00027552
	8.4762	0.00027253
	8.48462	0.0002695
	8.49303	0.00026656
	8.50145	0.00026387
	8.50987	0.00026155
	8.51829	0.00025969
	8.5267	0.00025833
	8.53512	0.00025744
	8.54354	0.00025699
	8.55196	0.0002569
	8.56037	0.00025706
	8.56879	0.0002574
	8.57721	0.00025784
	8.58562	0.00025832
	8.59404	0.00025878
	8.60246	0.00025922
	8.61088	0.0002596
	8.61929	0.00025994
	8.62771	0.00026025
	8.63613	0.00026054
	8.64455	0.00026086
	8.65296	0.00026124
	8.66138	0.00026174
	8.6698	0.00026242
	8.67821	0.00026331
	8.68663	0.00026449
	8.69505	0.00026599
	8.70347	0.00026783
	8.71188	0.00027002
	8.7203	0.00027254
	8.72872	0.00027536
	8.73714	0.00027842
	8.74555	0.00028164
	8.75397	0.00028494
	8.76239	0.00028823
	8.7708	0.00029143
	8.77922	0.00029447
	8.78764	0.0002973
	8.79606	0.00029989
	8.80447	0.00030223
	8.81289	0.00030436
	8.82131	0.00030633
	8.82973	0.00030825
	8.83814	0.00031022
	8.84656	0.00031238
	8.85498	0.00031484
	8.86339	0.00031772
	8.87181	0.0003211
	8.88023	0.00032503
	8.88865	0.00032952
	8.89706	0.00033454
	8.90548	0.00034006
	8.9139	0.00034601
	8.92232	0.00035233
	8.93073	0.00035892
	8.93915	0.00036573
	8.94757	0.00037267
	8.95598	0.00037966
	8.9644	0.0003866
	8.97282	0.00039337
	8.98124	0.00039988
	8.98965	0.00040602
	8.99807	0.00041172
	9.00649	0.00041692
	9.01491	0.00042162
	9.02332	0.00042587
	9.03174	0.00042974
	9.04016	0.00043335
	9.04857	0.00043682
	9.05699	0.00044028
	9.06541	0.00044383
	9.07383	0.00044754
	9.08224	0.00045145
	9.09066	0.00045557
	9.09908	0.00045988
	9.1075	0.00046434
	9.11591	0.00046892
	9.12433	0.00047359
	9.13275	0.00047834
	9.14117	0.00048319
	9.14958	0.00048816
	9.158	0.00049332
	9.16642	0.00049872
	9.17483	0.00050442
	9.18325	0.00051047
	9.19167	0.00051689
	9.20009	0.00052367
	9.2085	0.00053076
	9.21692	0.0005381
	9.22534	0.00054559
	9.23376	0.0005531
	9.24217	0.00056054
	9.25059	0.00056781
	9.25901	0.00057484
	9.26742	0.00058162
	9.27584	0.00058815
	9.28426	0.00059447
	9.29268	0.00060066
	9.30109	0.00060676
	9.30951	0.00061284
	9.31793	0.00061891
	9.32635	0.00062495
	9.33476	0.00063094
	9.34318	0.0006368
	9.3516	0.00064245
	9.36001	0.00064784
	9.36843	0.00065288
	9.37685	0.00065757
	9.38527	0.00066188
	9.39368	0.00066584
	9.4021	0.00066951
	9.41052	0.00067292
	9.41894	0.00067615
	9.42735	0.00067925
	9.43577	0.00068224
	9.44419	0.00068514
	9.4526	0.00068794
	9.46102	0.00069058
	9.46944	0.00069301
	9.47786	0.00069519
	9.48627	0.00069707
	9.49469	0.00069864
	9.50311	0.00069991
	9.51153	0.00070095
	9.51994	0.00070188
	9.52836	0.00070282
	9.53678	0.00070394
	9.54519	0.00070538
	9.55361	0.00070726
	9.56203	0.00070965
	9.57045	0.00071254
	9.57886	0.00071587
	9.58728	0.00071951
	9.5957	0.00072331
	9.60412	0.00072707
	9.61253	0.00073063
	9.62095	0.00073386
	9.62937	0.00073668
	9.63778	0.00073905
	9.6462	0.00074098
	9.65462	0.0007425
	9.66304	0.00074367
	9.67145	0.00074453
	9.67987	0.0007451
	9.68829	0.00074542
	9.69671	0.00074552
	9.70512	0.00074543
	9.71354	0.00074522
	9.72196	0.00074496
	9.73037	0.00074475
	9.73879	0.0007447
	9.74721	0.00074488
	9.75563	0.00074536
	9.76404	0.00074616
	9.77246	0.00074727
	9.78088	0.00074867
	9.7893	0.00075028
	9.79771	0.00075205
	9.80613	0.00075391
	9.81455	0.00075582
	9.82296	0.00075776
	9.83138	0.00075973
	9.8398	0.00076177
	9.84822	0.00076393
	9.85663	0.00076627
	9.86505	0.00076884
	9.87347	0.00077169
	9.88189	0.00077486
	9.8903	0.00077836
	9.89872	0.00078217
	9.90714	0.00078625
	9.91555	0.00079054
	9.92397	0.00079495
	9.93239	0.00079939
	9.94081	0.00080377
	9.94922	0.00080798
	9.95764	0.00081197
	9.96606	0.0008157
	9.97448	0.00081918
	9.98289	0.00082247
	9.99131	0.00082566
	9.99973	0.00082888
	10.0081	0.00083228
	10.0166	0.000836
	10.025	0.00084017
	10.0334	0.00084488
	10.0418	0.00085018
	10.0502	0.00085608
	10.0586	0.00086255
	10.0671	0.00086954
	10.0755	0.00087697
	10.0839	0.00088479
	10.0923	0.00089294
	10.1007	0.00090137
	10.1092	0.00091006
	10.1176	0.00091896
	10.126	0.00092804
	10.1344	0.00093724
	10.1428	0.00094651
	10.1512	0.00095576
	10.1597	0.0009649
	10.1681	0.00097384
	10.1765	0.0009825
	10.1849	0.00099082
	10.1933	0.00099878
	10.2017	0.00100639
	10.2102	0.00101368
	10.2186	0.00102074
	10.227	0.00102768
	10.2354	0.00103462
	10.2438	0.00104166
	10.2522	0.00104893
	10.2607	0.00105651
	10.2691	0.00106445
	10.2775	0.00107279
	10.2859	0.00108149
	10.2943	0.00109052
	10.3027	0.0010998
	10.3112	0.00110926
	10.3196	0.00111883
	10.328	0.00112848
	10.3364	0.00113817
	10.3448	0.00114792
	10.3533	0.00115778
	10.3617	0.00116782
	10.3701	0.00117811
	10.3785	0.00118872
	10.3869	0.00119973
	10.3953	0.0012112
	10.4038	0.00122316
	10.4122	0.00123563
	10.4206	0.0012486
	10.429	0.00126202
	10.4374	0.00127584
	10.4458	0.00128997
	10.4543	0.00130431
	10.4627	0.00131875
	10.4711	0.00133321
	10.4795	0.00134762
	10.4879	0.00136191
	10.4963	0.00137611
	10.5048	0.00139023
	10.5132	0.00140433
	10.5216	0.00141851
	10.53	0.00143286
	10.5384	0.00144746
	10.5469	0.0014624
	10.5553	0.00147777
	10.5637	0.00149362
	10.5721	0.00151001
	10.5805	0.00152698
	10.5889	0.00154457
	10.5974	0.0015628
	10.6058	0.0015817
	10.6142	0.00160125
	10.6226	0.00162143
	10.631	0.00164221
	10.6394	0.00166351
	10.6479	0.00168528
	10.6563	0.00170745
	10.6647	0.00172996
	10.6731	0.00175277
	10.6815	0.00177587
	10.6899	0.0017993
	10.6984	0.00182307
	10.7068	0.00184726
	10.7152	0.00187192
	10.7236	0.00189708
	10.732	0.00192276
	10.7404	0.00194894
	10.7489	0.00197558
	10.7573	0.00200262
	10.7657	0.00203001
	10.7741	0.0020577
	10.7825	0.00208568
	10.791	0.00211398
	10.7994	0.00214267
	10.8078	0.00217182
	10.8162	0.00220152
	10.8246	0.00223183
	10.833	0.00226278
	10.8415	0.00229432
	10.8499	0.00232637
	10.8583	0.00235877
	10.8667	0.00239134
	10.8751	0.00242389
	10.8835	0.00245626
	10.892	0.00248828
	10.9004	0.00251983
	10.9088	0.00255086
	10.9172	0.00258132
	10.9256	0.00261121
	10.934	0.00264056
	10.9425	0.00266941
	10.9509	0.00269783
	10.9593	0.00272593
	10.9677	0.00275382
	10.9761	0.00278165
	10.9845	0.00280958
	10.993	0.00283776
	11.0014	0.00286634
	11.0098	0.00289543
	11.0182	0.0029251
	11.0266	0.00295534
	11.0351	0.0029861
	11.0435	0.00301723
	11.0519	0.0030486
	11.0603	0.00308001
	11.0687	0.00311131
	11.0771	0.00314239
	11.0856	0.00317319
	11.094	0.00320373
	11.1024	0.00323408
	11.1108	0.00326438
	11.1192	0.00329477
	11.1276	0.00332538
	11.1361	0.00335634
	11.1445	0.00338769
	11.1529	0.00341946
	11.1613	0.0034516
	11.1697	0.00348404
	11.1781	0.00351667
	11.1866	0.0035494
	11.195	0.00358212
	11.2034	0.00361475
	11.2118	0.00364723
	11.2202	0.00367951
	11.2287	0.00371156
	11.2371	0.00374333
	11.2455	0.00377477
	11.2539	0.00380581
	11.2623	0.00383637
	11.2707	0.00386635
	11.2792	0.00389566
	11.2876	0.00392422
	11.296	0.00395199
	11.3044	0.00397896
	11.3128	0.0040052
	11.3212	0.00403082
	11.3297	0.00405599
	11.3381	0.00408089
	11.3465	0.00410573
	11.3549	0.00413068
	11.3633	0.00415589
	11.3717	0.00418147
	11.3802	0.00420749
	11.3886	0.00423394
	11.397	0.00426079
	11.4054	0.00428801
	11.4138	0.00431552
	11.4222	0.00434327
	11.4307	0.00437119
	11.4391	0.00439923
	11.4475	0.00442737
	11.4559	0.00445556
	11.4643	0.00448379
	11.4728	0.00451202
	11.4812	0.00454023
	11.4896	0.0045684
	11.498	0.00459652
	11.5064	0.00462456
	11.5148	0.00465248
	11.5233	0.00468026
	11.5317	0.00470784
	11.5401	0.00473518
	11.5485	0.0047622
	11.5569	0.00478884
	11.5653	0.00481501
	11.5738	0.00484067
	11.5822	0.00486577
	11.5906	0.00489033
	11.599	0.00491437
	11.6074	0.00493799
	11.6158	0.00496132
	11.6243	0.00498452
	11.6327	0.00500776
	11.6411	0.00503119
	11.6495	0.00505498
	11.6579	0.00507922
	11.6663	0.00510397
	11.6748	0.00512926
	11.6832	0.00515508
	11.6916	0.00518141
	11.7	0.00520821
	11.7084	0.00523546
	11.7169	0.00526313
	11.7253	0.0052912
	11.7337	0.00531967
	11.7421	0.00534852
	11.7505	0.00537774
	11.7589	0.0054073
	11.7674	0.00543716
	11.7758	0.0054673
	11.7842	0.00549768
	11.7926	0.00552825
	11.801	0.00555893
	11.8094	0.00558964
	11.8179	0.00562023
	11.8263	0.00565054
	11.8347	0.00568036
	11.8431	0.00570947
	11.8515	0.00573763
	11.8599	0.00576466
	11.8684	0.00579044
	11.8768	0.00581493
	11.8852	0.0058382
	11.8936	0.00586047
	11.902	0.00588199
	11.9104	0.00590313
	11.9189	0.00592424
	11.9273	0.0059457
	11.9357	0.00596778
	11.9441	0.00599073
	11.9525	0.00601468
	11.961	0.00603968
	11.9694	0.00606572
	11.9778	0.00609273
	11.9862	0.0061206
	11.9946	0.00614922
	12.003	0.00617848
	12.0115	0.00620829
	12.0199	0.00623856
	12.0283	0.00626922
	12.0367	0.00630022
	12.0451	0.00633153
	12.0535	0.00636309
	12.062	0.00639487
	12.0704	0.00642686
	12.0788	0.00645903
	12.0872	0.00649139
	12.0956	0.00652395
	12.104	0.00655675
	12.1125	0.00658983
	12.1209	0.00662327
	12.1293	0.00665712
	12.1377	0.00669145
	12.1461	0.0067263
	12.1546	0.0067617
	12.163	0.00679767
	12.1714	0.0068342
	12.1798	0.00687129
	12.1882	0.00690893
	12.1966	0.00694715
	12.2051	0.00698597
	12.2135	0.00702544
	12.2219	0.0070656
	12.2303	0.00710648
	12.2387	0.0071481
	12.2471	0.00719046
	12.2556	0.00723352
	12.264	0.00727722
	12.2724	0.0073215
	12.2808	0.00736628
	12.2892	0.00741152
	12.2976	0.0074572
	12.3061	0.00750335
	12.3145	0.00755
	12.3229	0.00759723
	12.3313	0.00764516
	12.3397	0.00769386
	12.3481	0.00774347
	12.3566	0.00779404
	12.365	0.00784565
	12.3734	0.00789829
	12.3818	0.00795195
	12.3902	0.00800653
	12.3987	0.00806194
	12.4071	0.00811803
	12.4155	0.00817466
	12.4239	0.00823167
	12.4323	0.00828895
	12.4407	0.00834641
	12.4492	0.00840401
	12.4576	0.00846177
	12.466	0.00851973
	12.4744	0.00857799
	12.4828	0.00863665
	12.4912	0.00869582
	12.4997	0.00875562
	12.5081	0.00881613
	12.5165	0.00887744
	12.5249	0.00893958
	12.5333	0.00900258
	12.5417	0.00906643
	12.5502	0.00913113
	12.5586	0.00919662
	12.567	0.00926288
	12.5754	0.00932985
	12.5838	0.00939751
	12.5922	0.00946584
	12.6007	0.00953485
	12.6091	0.00960456
	12.6175	0.009675
	12.6259	0.00974621
	12.6343	0.00981824
	12.6428	0.00989112
	12.6512	0.00996489
	12.6596	0.0100396
	12.668	0.0101152
	12.6764	0.0101917
	12.6848	0.0102693
	12.6933	0.0103478
	12.7017	0.0104273
	12.7101	0.0105078
	12.7185	0.0105893
	12.7269	0.0106719
	12.7353	0.0107554
	12.7438	0.0108399
	12.7522	0.0109253
	12.7606	0.0110115
	12.769	0.0110984
	12.7774	0.0111861
	12.7858	0.0112744
	12.7943	0.0113634
	12.8027	0.0114532
	12.8111	0.0115438
	12.8195	0.0116355
	12.8279	0.0117284
	12.8364	0.0118228
	12.8448	0.011919
	12.8532	0.0120172
	12.8616	0.0121176
	12.87	0.0122205
	12.8784	0.0123258
	12.8869	0.0124338
	12.8953	0.0125443
	12.9037	0.0126573
	12.9121	0.0127728
	12.9205	0.0128907
	12.9289	0.013011
	12.9374	0.0131339
	12.9458	0.0132593
	12.9542	0.0133875
	12.9626	0.0135189
	12.971	0.0136536
	12.9794	0.0137919
	12.9879	0.0139342
	12.9963	0.0140807
	13.0047	0.0142316
	13.0131	0.014387
	13.0215	0.014547
	13.0299	0.0147119
	13.0384	0.0148816
	13.0468	0.0150566
	13.0552	0.0152368
	13.0636	0.0154229
	13.072	0.015615
	13.0805	0.0158136
	13.0889	0.0160192
	13.0973	0.0162323
	13.1057	0.0164531
	13.1141	0.0166822
	13.1225	0.0169198
	13.131	0.0171662
	13.1394	0.0174218
	13.1478	0.0176866
	13.1562	0.0179609
	13.1646	0.018245
	13.173	0.018539
	13.1815	0.0188433
	13.1899	0.019158
	13.1983	0.0194835
	13.2067	0.0198202
	13.2151	0.0201683
	13.2235	0.0205282
	13.232	0.0209004
	13.2404	0.0212852
	13.2488	0.021683
	13.2572	0.0220941
	13.2656	0.0225187
	13.274	0.0229573
	13.2825	0.02341
	13.2909	0.0238771
	13.2993	0.0243589
	13.3077	0.0248555
	13.3161	0.0253673
	13.3246	0.0258945
	13.333	0.0264377
	13.3414	0.0269973
	13.3498	0.0275737
	13.3582	0.0281674
	13.3666	0.0287791
	13.3751	0.0294092
	13.3835	0.0300582
	13.3919	0.0307267
	13.4003	0.031415
	13.4087	0.0321236
	13.4171	0.0328527
	13.4256	0.0336028
	13.434	0.0343741
	13.4424	0.035167
	13.4508	0.0359819
	13.4592	0.0368191
	13.4676	0.0376791
	13.4761	0.0385624
	13.4845	0.0394693
	13.4929	0.0404003
	13.5013	0.0413558
	13.5097	0.0423361
	13.5182	0.0433416
	13.5266	0.0443724
	13.535	0.0454289
	13.5434	0.0465112
	13.5518	0.0476196
	13.5602	0.0487543
	13.5687	0.0499153
	13.5771	0.051103
	13.5855	0.0523173
	13.5939	0.0535585
	13.6023	0.0548268
	13.6107	0.0561222
	13.6192	0.057445
	13.6276	0.0587955
	13.636	0.060174
	13.6444	0.061581
	13.6528	0.0630172
	13.6612	0.0644832
	13.6697	0.0659798
	13.6781	0.0675079
	13.6865	0.0690685
	13.6949	0.0706626
	13.7033	0.0722915
	13.7117	0.0739561
	13.7202	0.0756578
	13.7286	0.0773979
	13.737	0.0791778
	13.7454	0.0809991
	13.7538	0.0828635
	13.7623	0.084773
	13.7707	0.0867298
	13.7791	0.0887362
	13.7875	0.0907951
	13.7959	0.0929095
	13.8043	0.0950827
	13.8128	0.0973186
	13.8212	0.099621
	13.8296	0.101994
	13.838	0.104444
	13.8464	0.106974
	13.8548	0.10959
	13.8633	0.112297
	13.8717	0.115103
	13.8801	0.118012
	13.8885	0.121032
	13.8969	0.12417
	13.9053	0.127432
	13.9138	0.130827
	13.9222	0.134363
	13.9306	0.138047
	13.939	0.141889
	13.9474	0.145897
	13.9558	0.15008
	13.9643	0.154448
	13.9727	0.159011
	13.9811	0.163777
	13.9895	0.168758
	13.9979	0.173963
	14.0064	0.179403
	14.0148	0.185086
	14.0232	0.191024
	14.0316	0.197226
	14.04	0.203701
	14.0484	0.21046
	14.0569	0.217509
	14.0653	0.224859
	14.0737	0.232518
	14.0821	0.240492
	14.0905	0.248789
	14.0989	0.257414
	14.1074	0.266373
	14.1158	0.27567
	14.1242	0.28531
	14.1326	0.295293
	14.141	0.305622
	14.1494	0.316296
	14.1579	0.327313
	14.1663	0.338672
	14.1747	0.350367
	14.1831	0.362393
	14.1915	0.374742
	14.1999	0.387405
	14.2084	0.400372
	14.2168	0.413629
	14.2252	0.427164
	14.2336	0.44096
	14.242	0.455001
	14.2505	0.469268
	14.2589	0.483741
	14.2673	0.498399
	14.2757	0.513221
	14.2841	0.528183
	14.2925	0.543261
	14.301	0.558431
	14.3094	0.573667
	14.3178	0.588945
	14.3262	0.604237
	14.3346	0.619518
	14.343	0.634763
	14.3515	0.649945
	14.3599	0.665037
	14.3683	0.680015
	14.3767	0.694854
	14.3851	0.709527
	14.3935	0.724012
	14.402	0.738283
	14.4104	0.75232
	14.4188	0.766099
	14.4272	0.779599
	14.4356	0.792802
	14.4441	0.805688
	14.4525	0.818239
	14.4609	0.830439
	14.4693	0.842274
	14.4777	0.853729
	14.4861	0.864792
	14.4946	0.875451
	14.503	0.885696
	14.5114	0.895518
	14.5198	0.904908
	14.5282	0.913861
	14.5366	0.92237
	14.5451	0.930431
	14.5535	0.938042
	14.5619	0.945198
	14.5703	0.951901
	14.5787	0.958149
	14.5871	0.963944
	14.5956	0.969287
	14.604	0.974182
	14.6124	0.978633
	14.6208	0.982643
	14.6292	0.986219
	14.6376	0.989366
	14.6461	0.992092
	14.6545	0.994402
	14.6629	0.996305
	14.6713	0.997808
	14.6797	0.998919
	14.6882	0.999647
	14.6966	1
	14.705	0.999987
	14.7134	0.999617
	14.7218	0.998899
	14.7302	0.997842
	14.7387	0.996456
	14.7471	0.994751
	14.7555	0.992736
	14.7639	0.990421
	14.7723	0.987816
	14.7807	0.98493
	14.7892	0.981774
	14.7976	0.978356
	14.806	0.974687
	14.8144	0.970776
	14.8228	0.966633
	14.8312	0.962266
	14.8397	0.957684
	14.8481	0.952898
	14.8565	0.947916
	14.8649	0.942746
	14.8733	0.937397
	14.8817	0.931878
	14.8902	0.926196
	14.8986	0.92036
	14.907	0.914376
	14.9154	0.908253
	14.9238	0.901998
	14.9323	0.895618
	14.9407	0.88912
	14.9491	0.882509
	14.9575	0.875793
	14.9659	0.868978
	14.9743	0.86207
	14.9828	0.855073
	14.9912	0.847995
	14.9996	0.84084
	15.008	0.833614
	15.0164	0.826321
	15.0248	0.818967
	15.0333	0.811556
	15.0417	0.804094
	15.0501	0.796585
	15.0585	0.789033
	15.0669	0.781442
	15.0753	0.773816
	15.0838	0.76616
	15.0922	0.758476
	15.1006	0.750769
	15.109	0.743041
	15.1174	0.735295
	15.1259	0.727535
	15.1343	0.719763
	15.1427	0.711982
	15.1511	0.704194
	15.1595	0.696403
	15.1679	0.688609
	15.1764	0.680817
	15.1848	0.673027
	15.1932	0.665243
	15.2016	0.657466
	15.21	0.649698
	15.2184	0.64194
	15.2269	0.634195
	15.2353	0.626465
	15.2437	0.61875
	15.2521	0.611052
	15.2605	0.603372
	15.2689	0.595712
	15.2774	0.588072
	15.2858	0.580454
	15.2942	0.572859
	15.3026	0.565287
	15.311	0.55774
	15.3194	0.550218
	15.3279	0.542722
	15.3363	0.535254
	15.3447	0.527814
	15.3531	0.520403
	15.3615	0.513022
	15.37	0.505672
	15.3784	0.498353
	15.3868	0.491066
	15.3952	0.483813
	15.4036	0.476593
	15.412	0.469407
	15.4205	0.462257
	15.4289	0.455143
	15.4373	0.448066
	15.4457	0.441027
	15.4541	0.434026
	15.4625	0.427065
	15.471	0.420143
	15.4794	0.413263
	15.4878	0.406425
	15.4962	0.399629
	15.5046	0.392876
	15.513	0.386168
	15.5215	0.379505
	15.5299	0.372887
	15.5383	0.366317
	15.5467	0.359794
	15.5551	0.35332
	15.5635	0.346896
	15.572	0.340522
	15.5804	0.3342
	15.5888	0.32793
	15.5972	0.321714
	15.6056	0.315552
	15.6141	0.309446
	15.6225	0.303397
	15.6309	0.297406
	15.6393	0.291473
	15.6477	0.2856
	15.6561	0.279788
	15.6646	0.274037
	15.673	0.268348
	15.6814	0.262722
	15.6898	0.25716
	15.6982	0.251662
	15.7066	0.246229
	15.7151	0.240862
	15.7235	0.235562
	15.7319	0.230328
	15.7403	0.225163
	15.7487	0.220066
	15.7571	0.215038
	15.7656	0.210079
	15.774	0.205191
	15.7824	0.200374
	15.7908	0.195627
	15.7992	0.190952
	15.8077	0.186349
	15.8161	0.181818
	15.8245	0.177359
	15.8329	0.172973
	15.8413	0.16866
	15.8497	0.16442
	15.8582	0.160253
	15.8666	0.156159
	15.875	0.152138
	15.8834	0.148191
	15.8918	0.144316
	15.9002	0.140515
	15.9087	0.136786
	15.9171	0.13313
	15.9255	0.129545
	15.9339	0.126033
	15.9423	0.122592
	15.9507	0.119222
	15.9592	0.115922
	15.9676	0.112694
	15.976	0.109535
	15.9844	0.106445
	15.9928	0.103425
	16.0012	0.100472
	16.0097	0.0975877
	16.0181	0.0947701
	16.0265	0.0920189
	16.0349	0.0893332
	16.0433	0.0867122
	16.0518	0.0841551
	16.0602	0.081661
	16.0686	0.0792291
	16.077	0.0768584
	16.0854	0.074548
	16.0938	0.072297
	16.1023	0.0701044
	16.1107	0.0679693
	16.1191	0.0658907
	16.1275	0.0638677
	16.1359	0.0618993
	16.1443	0.0599845
	16.1528	0.0581224
	16.1612	0.0563121
	16.1696	0.0545527
	16.178	0.052843
	16.1864	0.0511823
	16.1948	0.0495696
	16.2033	0.0480039
	16.2117	0.0464843
	16.2201	0.0450099
	16.2285	0.0435798
	16.2369	0.0421929
	16.2453	0.0408485
	16.2538	0.0395454
	16.2622	0.0382829
	16.2706	0.0370598
	16.279	0.0358754
	16.2874	0.0347286
	16.2959	0.0336186
	16.3043	0.0325444
	16.3127	0.0315052
	16.3211	0.0305
	16.3295	0.0295279
	16.3379	0.0285879
	16.3464	0.0276791
	16.3548	0.0268006
	16.3632	0.0259515
	16.3716	0.0251308
	16.38	0.0243377
	16.3884	0.0235715
	16.3969	0.0228312
	16.4053	0.0221163
	16.4137	0.0214259
	16.4221	0.0207594
	16.4305	0.0201161
	16.4389	0.0194952
	16.4474	0.0188961
	16.4558	0.018318
	16.4642	0.0177601
	16.4726	0.0172218
	16.481	0.0167022
	16.4894	0.0162007
	16.4979	0.0157165
	16.5063	0.0152493
	16.5147	0.0147982
	16.5231	0.014363
	16.5315	0.0139431
	16.54	0.013538
	16.5484	0.0131475
	16.5568	0.0127711
	16.5652	0.0124082
	16.5736	0.0120587
	16.582	0.0117219
	16.5905	0.0113976
	16.5989	0.0110852
	16.6073	0.0107845
	16.6157	0.0104951
	16.6241	0.0102164
	16.6325	0.00994818
	16.641	0.00968996
	16.6494	0.00944132
	16.6578	0.00920183
	16.6662	0.00897108
	16.6746	0.0087487
	16.683	0.00853436
	16.6915	0.00832779
	16.6999	0.00812881
	16.7083	0.00793725
	16.7167	0.00775299
	16.7251	0.0075759
	16.7336	0.0074058
	16.742	0.00724249
	16.7504	0.00708567
	16.7588	0.006935
	16.7672	0.00679012
	16.7756	0.00665062
	16.7841	0.0065161
	16.7925	0.00638622
	16.8009	0.00626064
	16.8093	0.00613912
	16.8177	0.00602144
[truncated: 1,268 more rows]

## Sheet: Figure 3
Fig. 3A:	GDF5 (nM)	GDF5 signaling (relative units) in the presence of GDF5 only, no TWSG1									GDF5 (nM)	GDF5 signaling (relative units), GDF5 in the presence of 1 μM TWSG1									Fig. 3B:	TWSG1 (nM)	GDF5 (40 nM) signaling (relative units)									Fig. 3C:	Antagonist of GDF5 signaling	GDF5 (0 nM) signaling (relative units)								GDF5 (10 nM) signaling (relative units)
	0	0.0307438	0.0235262	0.0220937	0.0236915	0.0254545	0.0258953	0.0254545	0.0295317		0	0.00606061	0.00550964	0.0061157	0.00600551	0.00628099	0.00661157	0.00573003	0.00639118			0.03387	0.927304	0.899336	0.854173	0.828055	0.857765	0.814234	0.852323	0.923931			No TWSG1, no GREM1	0.0581511	0.0393638	0.043837	0.0553678	0.0434394	0.0418489	0.0456262	0.0506958	0.62674	0.576143	0.564314	0.565408	0.567396	0.586879	0.609046	0.681511
	0.0333333	0.0409917	0.0324518	0.0309091	0.0325069	0.0319008	0.0326722	0.0343251	0.0451791		0.0333333	0.00600551	0.00639118	0.0061157	0.00688705	0.00606061	0.00683196	0.00749311	0.00650138			0.101611	0.920231	0.858091	0.825335	0.832082	0.821199	0.855044	0.854065	0.958646			TWSG1 (1 μM)	0.0120278	0.0125249	0.0137177	0.011829	0.012326	0.0119284	0.0121272	0.0140159	0.0219682	0.0262425	0.0240557	0.027833	0.0274354	0.0287276	0.0302187	0.0301193
	0.1	0.0485399	0.0393388	0.0385124	0.0398898	0.0349311	0.0393939	0.0408815	0.0519559		0.1	0.00732782	0.00683196	0.00688705	0.00705234	0.00699725	0.00661157	0.00738292	0.00749311			0.304832	0.945587	0.855153	0.831973	0.870171	0.838611	0.863532	0.914681	0.933725			GREM1 (1 μM)	0.00964215	0.00974155	0.00924453	0.00934394	0.00964215	0.0106362	0.0101392	0.00974155	0.207654	0.20338	0.171074	0.169682	0.186382	0.178131	0.201491	0.212624
	0.3	0.0675482	0.0559229	0.0504132	0.0474931	0.049146	0.0550964	0.0579063	0.0796143		0.3	0.00727273	0.00677686	0.00749311	0.00870523	0.00694215	0.00787879	0.00760331	0.00853994			0.914495	0.903145	0.904995	0.869083	0.842203	0.835564	0.87398	0.930678	1
	0.9	0.12314	0.0894766	0.0875482	0.0856749	0.0842975	0.084022	0.0915702	0.127273		0.9	0.00892562	0.00837466	0.00798898	0.0076584	0.00727273	0.00837466	0.0092011	0.00887052			2.74348	0.914463	0.802699	0.789204	0.812167	0.809881	0.869191	0.90543	0.948525
	2.7	0.186171	0.162369	0.147493	0.147493	0.149201	0.160386	0.16876	0.214601		2.7	0.0117906	0.0104132	0.010854	0.0105785	0.0105785	0.0100275	0.0112948	0.0112397			8.23045	0.768854	0.757645	0.765698	0.771357	0.772336	0.792252	0.778431	0.859615		Fig. 3C, p values:	GDF5 (40 nM), TWSG1 (1 μM) versus GREM1 (1 μM)
	8.1	0.285069	0.268264	0.247328	0.253388	0.243085	0.243526	0.2573	0.310579		8.1	0.0131129	0.0147107	0.0133333	0.0118457	0.0130579	0.0145455	0.0142149	0.0154821			24.6914	0.666558	0.60431	0.595712	0.635869	0.609533	0.648166	0.655893	0.645772			8.59674e-08
	24.3	0.378072	0.395978	0.36551	0.390358	0.364628	0.374876	0.382865	0.443691		24.3	0.0137741	0.0141598	0.0134986	0.0150964	0.0128926	0.0141598	0.0148209	0.0158127			74.0741	0.40592	0.39852	0.4365	0.418762	0.414953	0.412341	0.429644	0.4291			GDF5 (40 nM), GREM1 (1 μM) vs control (no TWSG1, no GREM1)
	72.9	0.551515	0.574105	0.557576	0.538402	0.54865	0.568044	0.561433	0.591185		72.9	0.0152066	0.0161983	0.0154821	0.0157576	0.0153719	0.0176309	0.0171901	0.0159229			222.222	0.214604	0.215475	0.21591	0.219937	0.215584	0.213407	0.213407	0.203504			2.3667e-14
	218.7	0.831405	0.824242	0.785675	0.795041	0.77741	0.806612	0.825895	0.816529		218.7	0.0178512	0.0198347	0.0197245	0.0201653	0.020551	0.0215978	0.0201102	0.0215427			666.667	0.0788987	0.0802046	0.0812929	0.0769398	0.0769398	0.0773751	0.0794428	0.0720427			GDF5 (40 nM), TWSG1 (1 μM) vs control (no TWSG1, no GREM1)
	656.1	0.884298	0.964187	0.981267	0.960331	0.98843	1	0.993388	0.981818		656.1	0.0300275	0.0301928	0.030303	0.0309091	0.0326722	0.0339394	0.0329477	0.0310193			2000	0.0269888	0.0260094	0.0257917	0.0270976	0.0276417	0.0250299	0.0253564	0.0229622			2.75028e-11
	1968.3	0.530523	0.639669	0.658402	0.669421	0.639118	0.676584	0.653994	0.657851		1968.3	0.0364187	0.0381267	0.0364738	0.0370248	0.037741	0.0383471	0.0385675	0.0364738
																						Sigmoidal, 4PL, X is concentration
	Sigmoidal, 4PL, X is concentration																					Best-fit values
	Best-fit values																					Bottom	-0.003777
	Bottom	0.04914																				Top	0.8839
	Top	0.8321																				IC50	67.11
	IC50	26.63																				HillSlope	-0.9787
	HillSlope	0.9617																				logIC50	1.827
	logIC50	1.425																				Span	0.8877
	Span	0.783																				95% CI (profile likelihood)
	95% CI (profile likelihood)																					Bottom	-0.03805 to 0.02642
	Bottom	0.01721 to 0.07898																				Top	0.8709 to 0.8973
	Top	0.7876 to 0.8827																				IC50	59.12 to 76.83
	IC50	19.94 to 35.22																				HillSlope	-1.086 to -0.8819
	HillSlope	0.7708 to 1.204																				logIC50	1.772 to 1.886
	logIC50	1.300 to 1.547																				Goodness of Fit
	Goodness of Fit																					Degrees of Freedom	84
	Degrees of Freedom	92																				R squared	0.9883
	R squared	0.9347																				Sum of Squares	0.1125
	Sum of Squares	0.6357																				Sy.x	0.03659
	Sy.x	0.08312
																						Number of points
	Number of points																					# of X values	88
	# of X values	96																				# Y values analyzed	88
	# Y values analyzed	96
[truncated: 127 more columns]

## Sheet: Figure 4
Fig. 4F, ush expression domain width:					Fig. 4G, Race expression domain width:
	Genotype	Replicate	Nuclei from midline			Genotype	Replicate	Nuclei from midline
	Wild type	1	3			Wild type	1	7
		2	2				2	7
		3	3				3	7
		4	3				4	8
		5	3				5	7
	tsg2	1	0			tsg2	1	18
		2	0				2	19
		3	0				3	18
		4	0				4	19
		5	0				5	18
	tsgattP	1	0			tsgattP	1	18
		2	0				2	19
		3	0				3	20
		4	0				4	18
		5	0				5	19
	tsg:ALFA	1	2			tsg:ALFA	1	7
		2	3				2	7
		3	3				3	8
		4	3				4	7
		5	3				5	7
	tsgI40A:ALFA	1	0			tsgI40A:ALFA	1	19
		2	0				2	18
		3	0				3	16
		4	0				4	18
		5	0				5	20
	tsgI40E:ALFA	1	0			tsgI40E:ALFA	1	18
		2	0				2	17
		3	0				3	19
		4	0				4	17
		5	0				5	19
Uncropped Western blots corresponding to Fig. 4B:
anti-His (Tsg)	Dilution
Rabbit anti-His, Cell Signalling Technology, Cat #12698S	1:1000
Donkey anti-Rabbit IgG IRDye® 680RD, LI-COR, RRID: AB_2716687	1:10,000
anti-Myc (Sog)
Mouse anti-Myc, Millipore, RRID: AB_11211891	1:1000
Donkey anti-Mouse IgG IRDye 800CW, LI-COR, RRID: AB_621847	1:10,000
Nb: Antibody heavy and light chain cross reactivity from anti-FLAG beads leads to bands at 50 kDa and 25 kDa, respectively
anti-HA (Dpp)
Chicken anti-HA, Abcam, RRID: AB_307020	1:500
Donkey anti-Chicken IgG IRDye 800CW, LI-COR, RRID: AB_1850023	1:5000
P values, Fig. 4F:	One-way ANOVA, Šídák’s multiple comparisons test: ns, P>0.05; ****, P≤0.0001 (wild type vs. tsg2 P=2.9×10-14; wild type vs tsgattP P=2.9×10-14; wild type vs tsg:ALFA P>0.999; tsg:ALFA vs tsgI40A:ALFA P=2.9×10-14; tsg:ALFA vs tsgI40E:ALFA P=2.9×10-14).
P values, Fig. 4G:	one-way ANOVA, Šídák’s multiple comparisons test: ns, P>0.05; ****, P≤0.0001 (wild type vs. tsg2 P<1.0×10-15; wild type vs tsgattP P<1.0×10-15; wild type vs tsg:ALFA P>0.999; tsg:ALFA vs tsgI40A:ALFA P=1.0×10-15; tsg:ALFA vs tsgI40E:ALFA P=2.0×10-15).

## Sheet: Suppl. Fig. 1
Suppl. Fig. 1I:	Full length TWSG1:	Elution volume (ml)	Abs. at 280 nm (relative units)	Elution volume (ml)	Molecular mass (Da)	TWSG1 NTD:	Elution volume (ml)	Abs. at 280 nm (relative units)	Elution volume (ml)	Molecular mass (Da)	TWSG1 CTD:	Elution volume (ml)	Abs. at 280 nm (relative units)	Elution volume (ml)	Molecular mass (Da)	CHRDL2:	Elution volume (ml)	Abs. at 280 nm (relative units)	Elution volume (ml)	Molecular mass (Da)	CHRDL2 + TWSG1 NTD:	Elution volume (ml)	Abs. at 280 nm (relative units)	Elution volume (ml)	Molecular mass (Da)	CHRDL2 + TWSG1 CTD:	Elution volume (ml)	Abs. at 280 nm (relative units)	Elution volume (ml)	Molecular mass (Da)	CHRDL2 + full length TWSG1:	Elution volume (ml)	Abs. at 280 nm (relative units)	Elution volume (ml)	Molecular mass (Da)
		0	7.21e-05	13.5027	61936.7		0	0.00022919	16.5076	12272.4		0	4.03e-05	15.405	27034.9		0	1.89e-05	13.6794	60537.5		-0.0659876	0.00020712	13.5784	63004.2		0	0.00030577	12.6273	93422.7		0	3e-05	12.0296	111861
		0.00841728	7.86e-05	13.5111	62897.2		0.00841728	0.00025343	16.516	12184		0.00841728	4.34e-05	15.4134	26840.2		0.00841728	1.91e-05	13.6878	60318		-0.0575703	0.00014469	13.5868	62775.2		0.00841728	0.00033313	12.6357	94226.6		0.00841728	3.19e-05	12.0381	111405
		0.0168346	8.45e-05	13.5195	63111.5		0.0168346	0.00027607	16.5245	12064.1		0.0168346	4.6e-05	15.4218	26610.4		0.0168346	1.89e-05	13.6963	60096.8		-0.0491531	0.00010268	13.5953	62516.7		0.0168346	0.00035769	12.6441	92818.8		0.0168346	3.38e-05	12.0465	110419
		0.0252518	8.98e-05	13.5279	63125.9		0.0252518	0.00029681	16.5329	11945.2		0.0252518	4.82e-05	15.4302	26398.2		0.0252518	1.84e-05	13.7047	59892.7		-0.0407358	0.00010166	13.6037	62249.4		0.0252518	0.0003794	12.6525	91253.6		0.0252518	3.57e-05	12.0549	109362
		0.0336691	9.45e-05	13.5363	63250.7		0.0336691	0.00031548	16.5413	11839.3		0.0336691	5.01e-05	15.4386	26173		0.0336691	1.78e-05	13.7131	59714.4		-0.0323185	0.00012175	13.6121	61997.5		0.0336691	0.00039847	12.6609	89804		0.0336691	3.8e-05	12.0633	108279
		0.0420864	9.88e-05	13.5448	63305.1		0.0420864	0.00033207	16.5497	11740		0.0420864	5.17e-05	15.4471	25983.4		0.0420864	1.71e-05	13.7215	59562.3		-0.0239012	0.0001173	13.6205	61815.6		0.0420864	0.00041528	12.6694	88548.7		0.0420864	4.09e-05	12.0717	107377
		0.0505037	0.00010263	13.5532	63203.4		0.0505037	0.00034669	16.5581	11676.6		0.0505037	5.33e-05	15.4555	25829		0.0505037	1.65e-05	13.7299	59394.1		-0.015484	7.51e-05	13.6289	61720.4		0.0505037	0.00043029	12.6778	87379.4		0.0505037	4.46e-05	12.0801	106395
		0.0589209	0.00010608	13.5616	63053.6		0.0589209	0.00035951	16.5666	11605.3		0.0589209	5.48e-05	15.4639	25617.8		0.0589209	1.61e-05	13.7384	59214.6		-0.0070667	4.89e-05	13.6373	61588.1		0.0589209	0.00044396	12.6862	86253.4		0.0589209	4.92e-05	12.0886	105216
		0.0673382	0.0001092	13.57	62887.1		0.0673382	0.00037075	16.575	11515.3		0.0673382	5.64e-05	15.4723	25326.6		0.0673382	1.58e-05	13.7468	59048.4		0.00135059	5.64e-05	13.6458	61415.1		0.0673382	0.00045667	12.6946	85137.9		0.0673382	5.47e-05	12.097	103958
		0.0757555	0.00011199	13.5784	62559.1		0.0757555	0.00038068	16.5834	11426		0.0757555	5.8e-05	15.4807	25049.8		0.0757555	1.56e-05	13.7552	58885.2		0.00976786	9.21e-05	13.6542	61226		0.0757555	0.00046866	12.703	84039.7		0.0757555	6.1e-05	12.1054	102665
		0.0841728	0.00011444	13.5868	62041.9		0.0841728	0.00038954	16.5918	11366		0.0841728	5.96e-05	15.4891	24830.9		0.0841728	1.53e-05	13.7636	58720.6		0.0181851	0.00015678	13.6626	61052.3		0.0841728	0.00048004	12.7114	82963.2		0.0841728	6.8e-05	12.1138	101436
		0.0925901	0.0001165	13.5953	61391.9		0.09259	0.00039758	16.6002	11299		0.0925901	6.13e-05	15.4976	24641.1		0.0925901	1.47e-05	13.772	58552.3		0.0266024	0.00024202	13.671	60830.8		0.0925901	0.00049081	12.7199	81892		0.0925901	7.53e-05	12.1222	100298
		0.101007	0.00011814	13.6037	60761.4		0.101007	0.00040501	16.6086	11225		0.101007	6.28e-05	15.506	24439.8		0.101007	1.37e-05	13.7804	58439.8		0.0350197	0.00031819	13.6794	60643.5		0.101007	0.00050086	12.7283	80902.8		0.101007	8.25e-05	12.1306	99266.7
		0.109425	0.00011929	13.6121	60266.9		0.109425	0.00041197	16.6171	11146.8		0.109425	6.41e-05	15.5144	24274.1		0.109425	1.23e-05	13.7889	58312.1		0.043437	0.00037509	13.6878	60470.9		0.109425	0.00051002	12.7367	80060.8		0.109425	8.93e-05	12.1391	98253
		0.117842	0.00011994	13.6205	59982.6		0.117842	0.00041858	16.6255	11077.6		0.117842	6.51e-05	15.5228	24115.4		0.117842	1.03e-05	13.7973	58161.3		0.0518542	0.0003905	13.6963	60277.4		0.117842	0.00051814	12.7451	79360.1		0.117842	9.54e-05	12.1475	97260.7
		0.126259	0.00012007	13.6289	59709.9		0.126259	0.00042488	16.6339	11010.2		0.126259	6.56e-05	15.5312	23927.1		0.126259	7.79e-06	13.8057	58062.1		0.0602715	0.00037374	13.7047	60133.2		0.126259	0.00052509	12.7535	78795		0.126259	0.00010039	12.1559	96348.6
		0.134676	0.00011971	13.6373	59297.8		0.134676	0.00043085	16.6423	10951.6		0.134676	6.55e-05	15.5396	23778.2		0.134676	4.96e-06	13.8141	57914.3		0.0686888	0.0003927	13.7131	59977.2		0.134676	0.0005308	12.7619	78161.5		0.134676	0.00010418	12.1643	95441.3
		0.143094	0.00011889	13.6458	58892.1		0.143094	0.00043646	16.6507	10908.5		0.143094	6.48e-05	15.5481	23754.4		0.143094	1.96e-06	13.8225	57740.4		0.0771061	0.00044248	13.7215	59735.2		0.143094	0.00053524	12.7704	77575.5		0.143094	0.00010663	12.1727	94518.7
		0.151511	0.0001177	13.6542	58634		0.151511	0.00044161	16.6591	10853.3		0.151511	6.34e-05	15.5565	23686.2		0.151511	-1.06e-06	13.8309	57620.8		0.0855233	0.00049203	13.7299	59498.5		0.151511	0.00053848	12.7788	77045.7		0.151511	0.00010769	12.1812	93730.4
		0.159928	0.00011622	13.6626	58709		0.159928	0.00044621	16.6676	10798.6		0.159928	6.12e-05	15.5649	23557.3		0.159928	-3.96e-06	13.8394	57522.4		0.0939406	0.00053423	13.7383	59284.1		0.159928	0.00054064	12.7872	76533.7		0.159928	0.00010737	12.1896	93059.2
		0.168346	0.00011454	13.671	58908.7		0.168346	0.00045019	16.676	10729.8		0.168346	5.84e-05	15.5733	23505.6		0.168346	-6.69e-06	13.8478	57386.8		0.102358	0.00053196	13.7468	59102.4		0.168346	0.00054185	12.7956	76069.1		0.168346	0.00010571	12.198	92374.8
		0.176763	0.00011275	13.6794	58971.5		0.176763	0.00045348	16.6844	10653.6		0.176763	5.51e-05	15.5817	23478.9		0.176763	-9.27e-06	13.8562	57218.8		0.110775	0.00049469	13.7552	58899.8		0.176763	0.00054233	12.804	75658.7		0.176763	0.0001028	12.2064	91746.7
		0.18518	0.00011093	13.6878	58847.7		0.18518	0.00045609	16.6928	10581.7		0.18518	5.13e-05	15.5902	23375.1		0.18518	-1.18e-05	13.8646	57080.1		0.119192	0.00042662	13.7636	58728.1		0.18518	0.00054229	12.8124	75257		0.18518	9.87e-05	12.2148	91145.9
		0.193597	0.00010913	13.6963	58375.3		0.193597	0.00045803	16.7012	10516.4		0.193597	4.73e-05	15.5986	23200.8		0.193597	-1.44e-05	13.873	56925.4		0.12761	0.00043826	13.772	58614.1		0.193597	0.00054193	12.8209	74901.1		0.193597	9.36e-05	12.2232	90581.9
		0.202015	0.00010739	13.7047	57930		0.202015	0.00045938	16.7096	10460.4		0.202015	4.34e-05	15.607	23045.3		0.202015	-1.72e-05	13.8814	56762		0.136027	0.0005074	13.7804	58476.6		0.202015	0.00054148	12.8293	74614.9		0.202015	8.77e-05	12.2317	90049.6
		0.210432	0.0001057	13.7131	57620.5		0.210432	0.0004602	16.7181	10426.3		0.210432	3.97e-05	15.6154	22994.3		0.210432	-2.03e-05	13.8899	56606.9		0.144444	0.00058547	13.7888	58350.6		0.210432	0.00054112	12.8377	74373.4		0.210432	8.1e-05	12.2401	89582.2
		0.218849	0.00010405	13.7215	57339.5		0.218849	0.00046058	16.7265	10399.2		0.218849	3.65e-05	15.6238	22921.3		0.218849	-2.37e-05	13.8983	56472.7		0.152862	0.00062109	13.7973	58199.8		0.218849	0.00054098	12.8461	74128.5		0.218849	7.39e-05	12.2485	89176.1
		0.227267	0.0001024	13.7299	57286.7		0.227266	0.0004606	16.7349	10365.2		0.227267	3.4e-05	15.6322	22772.6		0.227267	-2.71e-05	13.9067	56323.6		0.161279	0.00059863	13.8057	57998.3		0.227267	0.00054117	12.8545	73864.7		0.227267	6.64e-05	12.2569	88841.7
		0.235684	0.00010071	13.7384	57227.9		0.235684	0.00046032	16.7433	10318.7		0.235684	3.23e-05	15.6407	22614		0.235684	-3.05e-05	13.9151	56187.5		0.169696	0.00055651	13.8141	57789.9		0.235684	0.00054171	12.863	73618.7		0.235684	5.89e-05	12.2653	88553.4
		0.244101	9.89e-05	13.7468	57049.9		0.244101	0.00045978	16.7517	10271		0.244101	3.15e-05	15.6491	22487.9		0.244101	-3.36e-05	13.9235	56064.3		0.178113	0.00053906	13.8225	57618.8		0.244101	0.00054257	12.8714	73405.6		0.244101	5.16e-05	12.2737	88223.1
		0.252518	9.7e-05	13.7552	56770.2		0.252518	0.00045897	16.7601	10225.1		0.252518	3.17e-05	15.6575	22337.2		0.252518	-3.62e-05	13.9319	55928		0.186531	0.00053201	13.8309	57464.2		0.252518	0.00054366	12.8798	73239.6		0.252518	4.45e-05	12.2822	87934
		0.260936	9.49e-05	13.7636	56451.6		0.260936	0.00045791	16.7686	10180.5		0.260936	3.29e-05	15.6659	22188		0.260936	-3.79e-05	13.9404	55809.9		0.194948	0.0005231	13.8394	57282.7		0.260936	0.00054486	12.8882	73144.3		0.260936	3.79e-05	12.2906	87680.3
		0.269353	9.27e-05	13.772	56153.7		0.269353	0.00045659	16.777	10137.1		0.269353	3.49e-05	15.6743	22091.6		0.269353	-3.88e-05	13.9488	55689.2		0.203365	0.00047864	13.8478	57100.8		0.269353	0.00054606	12.8966	73078		0.269353	3.19e-05	12.299	87457.6
		0.27777	9.04e-05	13.7804	56086.7		0.27777	0.00045503	16.7854	10101.1		0.27777	3.77e-05	15.6827	21991.3		0.27777	-3.87e-05	13.9572	55576.5		0.211783	0.00041778	13.8562	56959.7		0.27777	0.00054713	12.905	72960.3		0.27777	2.65e-05	12.3074	87278.1
		0.286187	8.81e-05	13.7889	56237.9		0.286187	0.00045324	16.7938	10073.5		0.286187	4.12e-05	15.6912	21911.9		0.286187	-3.79e-05	13.9656	55461.4		0.2202	0.00037633	13.8646	56818.3		0.286187	0.00054802	12.9135	72843.1		0.286187	2.19e-05	12.3158	87107.1
		0.294605	8.58e-05	13.7973	56359.5		0.294605	0.00045129	16.8022	10047.8		0.294605	4.51e-05	15.6996	21866.2		0.294605	-3.64e-05	13.974	55340.2		0.228617	0.00036154	13.873	56673		0.294605	0.00054871	12.9219	72736.8		0.294605	1.81e-05	12.3242	86927.5
		0.303022	8.37e-05	13.8057	56293.5		0.303022	0.00044928	16.8107	10019		0.303022	4.93e-05	15.708	21789		0.303022	-3.46e-05	13.9825	55222.2		0.237034	0.00042541	13.8814	56531.9		0.303022	0.00054922	12.9303	72617		0.303022	1.52e-05	12.3327	86727.4
		0.311439	8.17e-05	13.8141	56145.2		0.311439	0.00044729	16.8191	9980.05		0.311439	5.38e-05	15.7164	21660		0.311439	-3.28e-05	13.9909	55112.4		0.245452	0.00050643	13.8899	56432.3		0.311439	0.00054966	12.9387	72506		0.311439	1.32e-05	12.3411	86537.8
		0.319857	8e-05	13.8225	55932		0.319857	0.00044542	16.8275	9934.39		0.319857	5.83e-05	15.7248	21534.5		0.319857	-3.11e-05	13.9993	55033		0.253869	0.00056715	13.8983	56376.1		0.319857	0.00055011	12.9471	72431.3		0.319857	1.2e-05	12.3495	86378.8
		0.328274	7.86e-05	13.8309	55666.2		0.328274	0.00044377	16.8359	9887.76		0.328274	6.27e-05	15.7332	21444.2		0.328274	-2.99e-05	14.0077	54960.6		0.262286	0.0005959	13.9067	56329.5		0.328274	0.0005507	12.9555	72362.5		0.328274	1.17e-05	12.3579	86217.1
		0.336691	7.76e-05	13.8394	55368.9		0.336691	0.00044239	16.8443	9844.98		0.336691	6.7e-05	15.7417	21364.8		0.336691	-2.92e-05	14.0161	54851.4		0.270703	0.00055946	13.9151	56236.8		0.336691	0.00055153	12.964	72298.9		0.336691	1.2e-05	12.3663	86063.6
		0.345108	7.68e-05	13.8478	55242.2		0.345108	0.00044132	16.8527	9805.78		0.345108	7.11e-05	15.7501	21279.6		0.345108	-2.9e-05	14.0245	54727.8		0.279121	0.00049139	13.9235	56102.8		0.345108	0.00055264	12.9724	72255.5		0.345108	1.29e-05	12.3748	85925.2
		0.353526	7.64e-05	13.8562	55096		0.353526	0.00044055	16.8612	9766.13		0.353526	7.49e-05	15.7585	21257.1		0.353526	-2.94e-05	14.033	54606.2		0.287538	0.00044559	13.9319	55956.4		0.353526	0.00055405	12.9808	72199.7		0.353526	1.42e-05	12.3832	85821.4
		0.361943	7.62e-05	13.8646	54855.2		0.361943	0.00044003	16.8696	9730.43		0.361943	7.83e-05	15.7669	21269.6		0.361943	-3.01e-05	14.0414	54517.4		0.295955	0.00041779	13.9404	55800.8		0.361943	0.00055572	12.9892	72125.3		0.361943	1.57e-05	12.3916	85707.3
		0.37036	7.62e-05	13.873	54535.8		0.37036	0.00043973	16.878	9697.33		0.37036	8.14e-05	15.7753	21259.1		0.37036	-3.12e-05	14.0498	54435.8		0.304373	0.0003988	13.9488	55679.6		0.37036	0.00055757	12.9976	72046.5		0.37036	1.71e-05	12.4	85584.3
		0.378778	7.62e-05	13.8814	54157.8		0.378777	0.00043957	16.8864	9665.69		0.378778	8.4e-05	15.7837	21211.1		0.378778	-3.23e-05	14.0582	54328.5		0.31279	0.00046427	13.9572	55573.2		0.378778	0.00055948	13.006	71960.4		0.378778	1.83e-05	12.4084	85470.8
		0.387195	7.64e-05	13.8899	53819.3		0.387195	0.00043951	16.8948	9634.82		0.387195	8.62e-05	15.7922	21165		0.387195	-3.34e-05	14.0666	54204.2		0.321207	0.00055214	13.9656	55445		0.387195	0.00056134	13.0145	71872.2		0.387195	1.91e-05	12.4168	85370.8
		0.395612	7.66e-05	13.8983	53517.7		0.395612	0.0004395	16.9032	9604.37		0.395612	8.79e-05	15.8006	21113.7		0.395612	-3.43e-05	14.075	54090.2		0.329624	0.00061997	13.974	55320.9		0.395612	0.00056301	13.0229	71788.6		0.395612	1.93e-05	12.4253	85273.9
		0.404029	7.67e-05	13.9067	53185.1		0.404029	0.00043951	16.9117	9576.25		0.404029	8.93e-05	15.809	21066.4		0.404029	-3.5e-05	14.0835	53986.6		0.338042	0.00066097	13.9824	55196		0.404029	0.0005644	13.0313	71698		0.404029	1.87e-05	12.4337	85165
		0.412447	7.7e-05	13.9151	52897.6		0.412447	0.00043953	16.9201	9549.83		0.412447	9.02e-05	15.8174	21002		0.412447	-3.53e-05	14.0919	53876		0.346459	0.00063117	13.9909	55073.1		0.412447	0.00056543	13.0397	71614.6		0.412447	1.74e-05	12.4421	85061
		0.420864	7.73e-05	13.9235	52734.7		0.420864	0.00043954	16.9285	9519.86		0.420864	9.08e-05	15.8258	20910.1		0.420864	-3.52e-05	14.1003	53766.6		0.354876	0.00061042	13.9993	54975.9		0.420864	0.00056604	13.0481	71534.1		0.420864	1.52e-05	12.4505	84961.9
		0.429281	7.77e-05	13.9319	52564.9		0.429281	0.00043955	16.9369	9488.54		0.429281	9.1e-05	15.8343	20824.7		0.429281	-3.47e-05	14.1087	53668		0.363293	0.00061834	14.0077	54896.1		0.429281	0.00056624	13.0566	71447.9		0.429281	1.24e-05	12.4589	84863.8
		0.437699	7.85e-05	13.9404	52257.2		0.437698	0.00043954	16.9453	9461.95		0.437699	9.11e-05	15.8427	20730.8		0.437699	-3.36e-05	14.1171	53573.6		0.371711	0.00064222	14.0161	54815.1		0.437698	0.00056608	13.065	71363.6		0.437699	8.89e-06	12.4673	84770.8
		0.446116	7.95e-05	13.9488	51907.6		0.446116	0.00043946	16.9537	9441.6		0.446116	9.09e-05	15.8511	20654.3		0.446116	-3.21e-05	14.1255	53486.6		0.380128	0.0006881	14.0245	54747.7		0.446116	0.00056563	13.0734	71287.4		0.446116	4.96e-06	12.4758	84677.7
		0.454533	8.11e-05	13.9572	51562.8		0.454533	0.00043928	16.9622	9422.28		0.454533	9.06e-05	15.8595	20593.7		0.454533	-3e-05	14.134	53403.7		0.388545	0.00076587	14.033	54666.6		0.454533	0.000565	13.0818	71218.3		0.454533	8.01e-07	12.4842	84587.1
		0.46295	8.32e-05	13.9656	51239.8		0.46295	0.00043892	16.9706	9400.77		0.46295	9.01e-05	15.8679	20531.2		0.46295	-2.74e-05	14.1424	53319.5		0.396963	0.00085302	14.0414	54561.6		0.46295	0.0005643	13.0902	71147.7		0.46295	-3.36e-06	12.4926	84486.7
		0.471368	8.58e-05	13.974	50923.3		0.471367	0.00043827	16.979	9385.19		0.471368	8.96e-05	15.8763	20459.8		0.471368	-2.43e-05	14.1508	53232.9		0.40538	0.00093821	14.0498	54463		0.471368	0.00056357	13.0986	71073.7		0.471368	-7.31e-06	12.501	84378.7
		0.479785	8.89e-05	13.9825	50705		0.479785	0.00043731	16.9874	9371.07		0.479785	8.9e-05	15.8848	20391.9		0.479785	-2.09e-05	14.1592	53149		0.413797	0.00107373	14.0582	54393.6		0.479785	0.0005629	13.1071	70995.3		0.479785	-1.08e-05	12.5094	84288.8
		0.488202	9.25e-05	13.9909	50474.2		0.488202	0.00043595	16.9958	9351.67		0.488202	8.83e-05	15.8932	20370.4		0.488202	-1.73e-05	14.1676	53065.7		0.422214	0.00121189	14.0666	54345		0.488202	0.0005623	13.1155	70915.2		0.488202	-1.37e-05	12.5178	84209.4
		0.496619	9.65e-05	13.9993	50173.1		0.496619	0.00043417	17.0042	9328.99		0.496619	8.75e-05	15.9016	20379.1		0.496619	-1.36e-05	14.176	52985.6		0.430632	0.00132226	14.075	54298.9		0.496619	0.00056168	13.1239	70834		0.496619	-1.57e-05	12.5263	84120.1
		0.505037	0.00010062	14.0077	49922.6		0.505037	0.00043196	17.0127	9301.5		0.505037	8.66e-05	15.91	20380.2		0.505037	-9.95e-06	14.1845	52911		0.439049	0.00138487	14.0835	54235.3		0.505037	0.00056098	13.1323	70751.1		0.505037	-1.69e-05	12.5347	84027.9
		0.513454	0.0001048	14.0161	49670.2		0.513454	0.00042938	17.0211	9275.22		0.513454	8.55e-05	15.9184	20356.6		0.513454	-6.63e-06	14.1929	52839.2		0.447466	0.0013941	14.0919	54152		0.513454	0.00056005	13.1407	70663.3		0.513454	-1.71e-05	12.5431	83936.6
		0.521871	0.00010883	14.0245	49417.5		0.521871	0.0004265	17.0295	9253.91		0.521871	8.42e-05	15.9268	20288.3		0.521871	-3.76e-06	14.2013	52761.6		0.455884	0.00135567	14.1003	54055.6		0.521871	0.0005588	13.1491	70571.8		0.521871	-1.62e-05	12.5515	83841.6
		0.530289	0.00011256	14.033	49109.5		0.530288	0.00042344	17.0379	9229.73		0.530289	8.25e-05	15.9353	20209.9		0.530289	-1.48e-06	14.2097	52679.6		0.464301	0.00132247	14.1087	53958.4		0.530289	0.00055715	13.1576	70488.4		0.530289	-1.44e-05	12.5599	83753.9
		0.538706	0.00011586	14.0414	48789.5		0.538706	0.00042034	17.0463	9204.61		0.538706	8.05e-05	15.9437	20142.9		0.538706	1.4e-07	14.2181	52598.8		0.472718	0.00129574	14.1171	53865.1		0.538706	0.00055508	13.166	70415.7		0.538706	-1.16e-05	12.5683	83669
		0.547123	0.00011866	14.0498	48437.3		0.547123	0.00041731	17.0548	9179.19		0.547123	7.79e-05	15.9521	20077.9		0.547123	1.07e-06	14.2266	52522.4		0.481135	0.00126567	14.1255	53771.6		0.547123	0.00055261	13.1744	70346		0.547123	-7.86e-06	12.5768	83563.9
		0.55554	0.0001209	14.0582	47996.4		0.55554	0.00041446	17.0632	9154.69		0.55554	7.5e-05	15.9605	20016.1		0.55554	1.34e-06	14.235	52448.6		0.489553	0.00121237	14.134	53684.4		0.55554	0.00054981	13.1828	70267.6		0.55554	-3.45e-06	12.5852	83450.1
		0.563958	0.00012259	14.0666	47575.1		0.563958	0.00041187	17.0716	9137.72		0.563958	7.15e-05	15.9689	19957.2		0.563958	1e-06	14.2434	52375.1		0.49797	0.00112525	14.1424	53600.2		0.563958	0.00054674	13.1912	70179		0.563958	1.49e-06	12.5936	83346.5
		0.572375	0.00012375	14.075	47322.5		0.572375	0.00040956	17.08	9127.49		0.572375	6.78e-05	15.9773	19903.4		0.572375	1.13e-07	14.2518	52300.2		0.506387	0.00113354	14.1508	53517.8		0.572375	0.0005435	13.1996	70091.5		0.572375	6.73e-06	12.602	83263.2
		0.580792	0.00012443	14.0835	47061.2		0.580792	0.00040752	17.0884	9118.58		0.580792	6.37e-05	15.9858	19865		0.580792	-1.27e-06	14.2602	52228		0.514804	0.001198	14.1592	53434.9		0.580792	0.00054016	13.2081	69996		0.580792	1.2e-05	12.6104	83148.3
		0.58921	0.00012468	14.0919	46728.8		0.589209	0.00040573	17.0968	9114.74		0.58921	5.96e-05	15.9942	19850.3		0.58921	-3.12e-06	14.2686	52165.5		0.523222	0.0012647	14.1676	53354		0.58921	0.00053677	13.2165	69905		0.58921	1.72e-05	12.6189	83041.8
		0.597627	0.00012456	14.1003	46542.3		0.597627	0.00040412	17.1053	9101.53		0.597627	5.56e-05	16.0026	19827.5		0.597627	-5.38e-06	14.2771	52114.8		0.531639	0.00129646	14.176	53266.3		0.597627	0.00053337	13.2249	69806.8		0.597627	2.2e-05	12.6273	82952.6
		0.606044	0.00012413	14.1087	46318.2		0.606044	0.00040263	17.1137	9083.77		0.606044	5.19e-05	16.011	19819.1		0.606044	-8.05e-06	14.2855	52047		0.540056	0.00128207	14.1845	53177.3		0.606044	0.00053002	13.2333	69697.7		0.606044	2.63e-05	12.6357	82827.3
		0.614461	0.00012344	14.1171	46026.4		0.614461	0.00040119	17.1221	9070.7		0.614461	4.87e-05	16.0194	19803.4		0.614461	-1.11e-05	14.2939	51980.2		0.548474	0.0012805	14.1929	53089.4		0.614461	0.00052678	13.2417	69586.2		0.614461	3e-05	12.6441	82689.9
		0.622879	0.00012255	14.1255	45616		0.622878	0.00039978	17.1305	9059.22		0.622879	4.61e-05	16.0278	19762.2		0.622879	-1.44e-05	14.3023	51917.8		0.556891	0.00136265	14.2013	53001.5		0.622879	0.00052374	13.2501	69484.2		0.622879	3.3e-05	12.6525	82559.1
		0.631296	0.00012148	14.134	45205.3		0.631296	0.00039837	17.1389	9045.19		0.631296	4.42e-05	16.0363	19730.4		0.631296	-1.78e-05	14.3107	51863.1		0.565308	0.00154102	14.2097	52927.6		0.631296	0.00052103	13.2586	69392.1		0.631296	3.52e-05	12.6609	82447.1
		0.639713	0.00012026	14.1424	44824.1		0.639713	0.00039695	17.1473	9033.88		0.639713	4.3e-05	16.0447	19705.3		0.639713	-2.14e-05	14.3191	51827.6		0.573725	0.00171604	14.2181	52861.4		0.639713	0.00051881	13.267	69286.6		0.639713	3.68e-05	12.6694	82330.5
		0.64813	0.0001189	14.1508	44465.6		0.64813	0.00039554	17.1558	9029.52		0.64813	4.24e-05	16.0531	19667.6		0.64813	-2.47e-05	14.3276	51782.1		0.582143	0.00184724	14.2265	52802.3		0.64813	0.0005173	13.2754	69176.9		0.64813	3.77e-05	12.6778	82192.5
		0.656548	0.00011741	14.1592	44136.3		0.656548	0.00039415	17.1642	9031.91		0.656548	4.25e-05	16.0615	19622.3		0.656548	-2.78e-05	14.336	51721.9		0.59056	0.00187455	14.235	52754.3		0.656548	0.00051668	13.2838	69071		0.656548	3.79e-05	12.6862	82049.5
		0.664965	0.00011578	14.1676	43829.4		0.664965	0.0003928	17.1726	9028.96		0.664965	4.31e-05	16.0699	19578.4		0.664965	-3.04e-05	14.3444	51658.3		0.598977	0.00184786	14.2434	52705.8		0.664965	0.00051717	13.2922	68964.5		0.664965	3.76e-05	12.6946	81904
		0.673382	0.00011401	14.176	43486.6		0.673382	0.00039152	17.181	9020.89		0.673382	4.41e-05	16.0784	19530.6		0.673382	-3.24e-05	14.3528	51596.3		0.607394	0.00180401	14.2518	52647.2		0.673382	0.00051889	13.3007	68863.9		0.673382	3.68e-05	12.703	81751.2
		0.6818	0.00011213	14.1845	43109.5		0.681799	0.00039033	17.1894	9007.72		0.6818	4.53e-05	16.0868	19491.2		0.6818	-3.38e-05	14.3612	51532.6		0.615812	0.00174315	14.2602	52589.9		0.6818	0.00052193	13.3091	68794.2		0.6818	3.56e-05	12.7114	81609
		0.690217	0.00011018	14.1929	42795.1		0.690217	0.00038925	17.1978	9000.52		0.690217	4.67e-05	16.0952	19465.2		0.690217	-3.44e-05	14.3696	51473.7		0.624229	0.00164192	14.2686	52555.5		0.690217	0.00052628	13.3175	68744.6		0.690217	3.44e-05	12.7199	81467.5
		0.698634	0.00010821	14.2013	42466		0.698634	0.00038832	17.2063	8997.7		0.698634	4.82e-05	16.1036	19434.7		0.698634	-3.45e-05	14.3781	51418.1		0.632646	0.00149373	14.2771	52556.3		0.698634	0.00053183	13.3259	68665.3		0.698634	3.32e-05	12.7283	81330.7
		0.707051	0.0001063	14.2097	42147.7		0.707051	0.00038754	17.2147	8993.85		0.707051	4.98e-05	16.112	19393.3		0.707051	-3.4e-05	14.3865	51363		0.641064	0.00135451	14.2855	52576.6		0.707051	0.00053836	13.3343	68551.8		0.707051	3.25e-05	12.7367	81178.9
		0.715469	0.00010454	14.2181	41856.9		0.715468	0.00038693	17.2231	8989.57		0.715469	5.14e-05	16.1204	19355.7		0.715469	-3.31e-05	14.3949	51335.1		0.649481	0.00125577	14.2939	52575.2		0.715469	0.00054558	13.3427	68421.2		0.715469	3.23e-05	12.7451	81007.3
		0.723886	0.00010304	14.2266	41575.6		0.723886	0.00038651	17.2315	8987.96		0.723886	5.32e-05	16.1289	19326.8		0.723886	-3.19e-05	14.4033	51297.5		0.657898	0.001228	14.3023	52541.5		0.723886	0.0005531	13.3512	68275.7		0.723886	3.28e-05	12.7535	80831.4
		0.732303	0.0001019	14.235	41291.3		0.732303	0.00038626	17.2399	8984.83		0.732303	5.51e-05	16.1373	19302.6		0.732303	-3.07e-05	14.4117	51237.7		0.666315	0.00121169	14.3107	52497.6		0.732303	0.00056051	13.3596	68115.4		0.732303	3.42e-05	12.7619	80657.8
		0.740721	0.00010121	14.2434	41006.4		0.74072	0.00038619	17.2484	8982.83		0.740721	5.71e-05	16.1457	19277.2		0.740721	-2.95e-05	14.4201	51172.4		0.674733	0.00117553	14.3191	52465.1		0.740721	0.00056737	13.368	67969.4		0.740721	3.63e-05	12.7704	80500.3
		0.749138	0.00010104	14.2518	40735.3		0.749138	0.00038626	17.2568	8971.19		0.749138	5.92e-05	16.1541	19253.7		0.749138	-2.85e-05	14.4286	51118.7		0.68315	0.00110306	14.3276	52441		0.749138	0.00057331	13.3764	67830.5		0.749138	3.9e-05	12.7788	80348
		0.757555	0.00010143	14.2602	40483.1		0.757555	0.00038645	17.2652	8960.31		0.757555	6.13e-05	16.1625	19245.3		0.757555	-2.78e-05	14.437	51066.5		0.691567	0.00114306	14.336	52371.5		0.757555	0.000578	13.3848	67682.3		0.757555	4.2e-05	12.7872	80212.8
		0.765972	0.00010238	14.2686	40227.5		0.765972	0.00038672	17.2736	8947		0.765972	6.33e-05	16.1709	19234.8		0.765972	-2.74e-05	14.4454	51019.1		0.699985	0.00122067	14.3444	52293		0.765972	0.00058123	13.3932	67544.3		0.765972	4.49e-05	12.7956	80065.7
		0.77439	0.00010386	14.2771	39990.6		0.774389	0.00038703	17.282	8928.88		0.77439	6.51e-05	16.1794	19212.5		0.77439	-2.72e-05	14.4538	50982.6		0.708402	0.00127123	14.3528	52233.4		0.77439	0.00058289	13.4017	67405.7		0.77439	4.74e-05	12.804	79907.2
		0.782807	0.0001058	14.2855	39785.8		0.782807	0.00038737	17.2904	8913.72		0.782807	6.66e-05	16.1878	19181.1		0.782807	-2.74e-05	14.4622	50930.8		0.716819	0.00126801	14.3612	52161.5		0.782807	0.00058297	13.4101	67293.1		0.782807	4.9e-05	12.8124	79745.2
		0.791224	0.00010811	14.2939	39574.5		0.791224	0.00038771	17.2989	8901.79		0.791224	6.77e-05	16.1962	19145.5		0.791224	-2.79e-05	14.4707	50873.4		0.725236	0.00114913	14.3696	52095.2		0.791224	0.00058159	13.4185	67187		0.791224	4.96e-05	12.8209	79586.2
		0.799642	0.00011068	14.3023	39362.7		0.799641	0.00038802	17.3073	8895.19		0.799642	6.82e-05	16.2046	19113.3		0.799642	-2.85e-05	14.4791	50814		0.733654	0.00100767	14.3781	52050.1		0.799641	0.0005789	13.4269	67072.6		0.799642	4.89e-05	12.8293	79431.9
		0.808059	0.00011338	14.3107	39190.2		0.808059	0.0003883	17.3157	8891.93		0.808059	6.83e-05	16.213	19088.4		0.808059	-2.93e-05	14.4875	50768.4		0.742071	0.00094447	14.3865	51984.1		0.808059	0.00057512	13.4353	66942.9		0.808059	4.71e-05	12.8377	79263.5
		0.816476	0.00011609	14.3191	39015.9		0.816476	0.00038851	17.3241	8889.75		0.816476	6.77e-05	16.2214	19076.6		0.816476	-3.02e-05	14.4959	50721.1		0.750488	0.00094907	14.3949	51909		0.816476	0.00057049	13.4437	66791.6		0.816476	4.43e-05	12.8461	79074.5
		0.824893	0.0001187	14.3276	38831		0.824893	0.00038861	17.3325	8899		0.824893	6.67e-05	16.2299	19063		0.824893	-3.12e-05	14.5043	50678.3		0.758905	0.00097813	14.4033	51867.4		0.824893	0.00056522	13.4522	66664.7		0.824893	4.08e-05	12.8545	78873
		0.833311	0.0001211	14.336	38663.9		0.83331	0.00038857	17.3409	8913.28		0.833311	6.53e-05	16.2383	19037.5		0.833311	-3.23e-05	14.5127	50648.6		0.767323	0.00096917	14.4117	51831.8		0.833311	0.00055953	13.4606	66551.9		0.833311	3.71e-05	12.863	78697.8
		0.841728	0.00012322	14.3444	38537.8		0.841728	0.00038834	17.3494	8928.5		0.841728	6.37e-05	16.2467	19001.7		0.841728	-3.36e-05	14.5212	50617.7		0.77574	0.00090415	14.4201	51829.7		0.841728	0.00055362	13.469	66413.4		0.841728	3.35e-05	12.8714	78517.6
		0.850145	0.000125	14.3528	38435.1		0.850145	0.0003879	17.3578	8934.36		0.850145	6.2e-05	16.2551	18961.7		0.850145	-3.51e-05	14.5296	50586.1		0.784157	0.00080857	14.4286	51857.2		0.850145	0.00054766	13.4774	66265.3		0.850145	3.05e-05	12.8798	78303.9
		0.858562	0.00012641	14.3612	38320.8		0.858562	0.00038723	17.3662	8928.91		0.858562	6.05e-05	16.2635	18932.4		0.858562	-3.69e-05	14.538	50545.8		0.792575	0.00069453	14.437	51819.3		0.858562	0.00054182	13.4858	66127.5		0.858562	2.84e-05	12.8882	78086.4
		0.86698	0.00012741	14.3696	38185.6		0.866979	0.00038635	17.3746	8922.35		0.86698	5.91e-05	16.272	18912.7		0.86698	-3.9e-05	14.5464	50508		0.800992	0.0005593	14.4454	51769		0.86698	0.00053625	13.4942	65974.5		0.86698	2.75e-05	12.8966	77882.4
		0.875397	0.000128	14.3781	38073.8		0.875397	0.00038529	17.383	8911.12		0.875397	5.82e-05	16.2804	18899.8		0.875397	-4.16e-05	14.5548	50514.3		0.809409	0.00047114	14.4538	51727.5		0.875397	0.00053112	13.5027	65814.2		0.875397	2.78e-05	12.905	77687.2
		0.883814	0.00012817	14.3865	37958.3		0.883814	0.00038408	17.3914	8889.12		0.883814	5.78e-05	16.2888	18881.7		0.883814	-4.45e-05	14.5632	50523.1		0.817826	0.00041754	14.4622	51686.6		0.883814	0.00052653	13.5111	65663.5		0.883814	2.93e-05	12.9135	77490.8
		0.892232	0.00012792	14.3949	37857.4		0.892231	0.00038278	17.3999	8873.44		0.892232	5.78e-05	16.2972	18865		0.892232	-4.78e-05	14.5717	50479.1		0.826244	0.00039679	14.4706	51675.4		0.892232	0.00052259	13.5195	65532.8		0.892232	3.17e-05	12.9219	77301.4
		0.900649	0.00012726	14.4033	37769.7		0.900649	0.00038142	17.4083	8868.61		0.900649	5.83e-05	16.3056	18848.4		0.900649	-5.12e-05	14.5801	50416.3		0.834661	0.00038571	14.4791	51710.6		0.900649	0.00051933	13.5279	65392.5		0.900649	3.48e-05	12.9303	77095.2
		0.909066	0.00012622	14.4117	37696.2		0.909066	0.00038005	17.4167	8861.14		0.909066	5.93e-05	16.314	18828.8		0.909066	-5.48e-05	14.5885	50355.5		0.843078	0.00037011	14.4875	51732.8		0.909066	0.00051673	13.5363	65236		0.909066	3.82e-05
		0.917483	0.00012487	14.4201	37604.9		0.917483	0.00037865	17.4251	8851.5		0.917483	6.06e-05	16.3225	18797.4		0.917483	-5.82e-05	14.5969	50307.1		0.851496	0.00031027	14.4959	51688.4		0.917483	0.00051469	13.5448	65090.8		0.917483	4.17e-05
		0.925901	0.00012329	14.4286	37500.4		0.9259	0.00037724	17.4335	8837.72		0.925901	6.22e-05	16.3309	18760.2		0.925901	-6.13e-05	14.6053	50261.8		0.859913	0.00024759	14.5043	51649.4		0.925901	0.00051303	13.5532	64984.1		0.925901	4.49e-05
		0.934318	0.00012158	14.437	37414.9		0.934318	0.00037581	17.4419	8834.01		0.934318	6.4e-05	16.3393	18725.9		0.934318	-6.39e-05	14.6137	50235.8		0.86833	0.00022093	14.5127	51609.9		0.934318	0.00051152	13.5616	64889.2		0.934318	4.76e-05
		0.942735	0.00011988	14.4454	37327.3		0.942735	0.00037433	17.4504	8830.57		0.942735	6.57e-05	16.3477	18694.9		0.942735	-6.58e-05	14.6222	50194.6		0.876747	0.00020682	14.5212	51558.9		0.942735	0.00050988	13.57	64801.4		0.942735	4.97e-05
		0.951153	0.00011831	14.4538	37215		0.951152	0.00037282	17.4588	8830.26		0.951153	6.73e-05	16.3561	18665.7		0.951153	-6.69e-05	14.6306	50142.1		0.885165	0.00019217	14.5296	51479.7		0.951153	0.0005078	13.5784	64663.7		0.951153	5.11e-05
		0.95957	0.00011697	14.4622	37119.2		0.95957	0.00037129	17.4672	8838.91		0.95957	6.86e-05	16.3645	18637.6		0.95957	-6.7e-05	14.639	50091.7		0.893582	0.00018978	14.538	51406.1		0.95957	0.00050502	13.5868	64481.3		0.95957	5.18e-05
		0.967987	0.00011596	14.4707	37052.5		0.967987	0.00036981	17.4756	8842.02		0.967987	6.97e-05	16.373	18608.2		0.967987	-6.61e-05	14.6474	50061.2		0.901999	0.0002349	14.5464	51363.7		0.967987	0.00050129	13.5953	64298.7		0.967987	5.2e-05
		0.976404	0.00011533	14.4791	36983.7		0.976404	0.00036843	17.484	8844.08		0.976404	7.03e-05	16.3814	18580.9		0.976404	-6.43e-05	14.6558	50033.4		0.910416	0.00028189	14.5548	51318.5		0.976404	0.00049648	13.6037	64113.9		0.976404	5.16e-05
		0.984822	0.00011509	14.4875	36907.4		0.984821	0.00036723				0.984822	7.05e-05	16.3898	18573.2		0.984822	-6.15e-05	14.6643	49987.3		0.918834	0.00030568	14.5632	51249.5		0.984822	0.00049052	13.6121	63935.2		0.984822	5.09e-05
		0.993239	0.00011522	14.4959	36825.5		0.993239	0.00036626				0.993239	7.03e-05	16.3982	18586.3		0.993239	-5.79e-05	14.6727	49953.6		0.927251	0.00029388	14.5717	51182.6		0.993239	0.00048345	13.6205	63782.3		0.993239	4.98e-05
		1.00166	0.00011569	14.5043	36747.7		1.00166	0.00036559				1.00166	6.97e-05	16.4066	18592.6		1.00166	-5.37e-05	14.6811	49960.4		0.935668	0.00025383	14.5801	51161.9		1.00166	0.00047537	13.6289	63624.7		1.00166	4.87e-05
		1.01007	0.00011645	14.5127	36667.9		1.01007	0.00036521				1.01007	6.88e-05	16.415	18564.3		1.01007	-4.92e-05	14.6895	49981.4		0.944086	0.00020738	14.5885	51117.8		1.01007	0.00046643	13.6373	63453.6		1.01007	4.74e-05
		1.01849	0.00011745	14.5212	36583.5		1.01849	0.00036514				1.01849	6.77e-05	16.4235	18519.5		1.01849	-4.44e-05	14.6979	49936		0.952503	0.00016179	14.5969	51035.7		1.01849	0.00045679	13.6458	63289.9		1.01849	4.61e-05
		1.02691	0.00011866	14.5296	36495.6		1.02691	0.00036533				1.02691	6.65e-05	16.4319	18488.9		1.02691	-3.98e-05	14.7063	49905.9		0.96092	0.00016176	14.6053	50982.9		1.02691	0.00044654	13.6542	63126.6		1.02691	4.48e-05
		1.03533	0.00012005	14.538	36408		1.03533	0.00036576				1.03533	6.56e-05	16.4403	18464.7		1.03533	-3.53e-05	14.7148	49875.4		0.969337	0.00019696	14.6137	50954.7		1.03533	0.00043574	13.6626	62968.5		1.03533	4.37e-05
		1.04374	0.0001216	14.5464	36326.2		1.04374	0.00036638				1.04374	6.49e-05	16.4487	18452.1		1.04374	-3.13e-05	14.7232	49809.3		0.977755	0.00025184	14.6222	50925.5		1.04374	0.00042432	13.671	62814.3		1.04374	4.28e-05
		1.05216	0.00012327	14.5548	36255.2		1.05216	0.00036716				1.05216	6.46e-05	16.4571	18438.2		1.05216	-2.77e-05	14.7316	49741.7		0.986172	0.00030868	14.6306	50863.4		1.05216	0.00041218	13.6794	62666.3		1.05216	4.2e-05
		1.06058	0.00012504	14.5632	36191.7		1.06058	0.00036806				1.06058	6.48e-05	16.4655	18412.7		1.06058	-2.46e-05	14.74	49681		0.994589	0.00035277	14.639	50806.3		1.06058	0.00039917	13.6878	62516.8		1.06058	4.15e-05
		1.06899	0.00012685	14.5717	36129.9		1.06899	0.00036905				1.06899	6.54e-05	16.474	18383.1		1.06899	-2.2e-05	14.7484	49667.9		1.00301	0.00038238	14.6474	50795.1		1.06899	0.00038518	13.6963	62367.5		1.06899	4.13e-05
		1.07741	0.00012861	14.5801	36064.9		1.07741	0.00037011				1.07741	6.64e-05	16.4824	18356		1.07741	-1.99e-05	14.7568	49697.9		1.01142	0.00045503	14.6558	50779.6		1.07741	0.00037022	13.7047	62222.6		1.07741	4.14e-05
		1.08583	0.00013024	14.5885	35997.9		1.08583	0.00037119				1.08583	6.78e-05	16.4908	18327.9		1.08583	-1.82e-05	14.7653	49765.5		1.01984	0.00054059	14.6642	50778.1		1.08583	0.0003544	13.7131	62100.9		1.08583	4.16e-05
		1.09425	0.00013164	14.5969	35928.4		1.09425	0.00037225				1.09425	6.92e-05	16.4992	18311.6		1.09425	-1.69e-05	14.7737	49812.2		1.02826	0.00061443	14.6727	50813.3		1.09425	0.00033806	13.7215	61978		1.09425	4.21e-05
		1.10266	0.0001327	14.6053	35860.6		1.10266	0.0003732				1.10266	7.08e-05	16.5076	18315.2		1.10266	-1.6e-05	14.7821	49773.4		1.03668	0.00067413	14.6811	50853		1.10266	0.00032165	13.7299	61834.2		1.10266	4.26e-05
		1.11108	0.00013332	14.6137	35798.3		1.11108	0.000374				1.11108	7.22e-05	16.5161	18333		1.11108	-1.54e-05	14.7905	49729		1.04509	0.00072285	14.6895	50802.1		1.11108	0.0003058	13.7383	61702.8		1.11108	4.31e-05
		1.1195	0.00013345	14.6222	35735.6		1.1195	0.00037457				1.1195	7.34e-05	16.5245	18316.7		1.1195	-1.52e-05	14.7989	49684.1		1.05351	0.00075871	14.6979	50714.8		1.1195	0.00029113	13.7468	61566.8		1.1195	4.35e-05
		1.12792	0.00013304	14.6306	35675.3		1.12792	0.00037485				1.12792	7.45e-05	16.5329	18286.8		1.12792	-1.54e-05	14.8073	49632.3		1.06193	0.00078584	14.7063	50637.2		1.12792	0.00027825	13.7552	61426		1.12792	4.38e-05
		1.13633	0.00013205	14.639	35615.9		1.13633	0.00037482				1.13633	7.54e-05	16.5413	18258.9		1.13633	-1.59e-05	14.8158	49567.9		1.07034	0.00080715	14.7147	50575.6		1.13633	0.00026763	13.7636	61294		1.13633	4.37e-05
		1.14475	0.00013052	14.6474	35565.3		1.14475	0.00037447				1.14475	7.61e-05	16.5497	18229.2		1.14475	-1.69e-05				1.07876	0.00075096	14.7232	50529.8		1.14475	0.00025956	13.772	61142.7		1.14475	4.33e-05
		1.15317	0.00012848	14.6558	35514.1		1.15317	0.00037382				1.15317	7.67e-05	16.5581	18207.6		1.15317	-1.82e-05				1.08718	0.000655	14.7316	50508.2		1.15317	0.00025415	13.7804	60991.5		1.15317	4.23e-05
		1.16158	0.00012599	14.6643	35468.3		1.16158	0.00037292				1.16158	7.72e-05	16.5666	18175.7		1.16158	-1.98e-05				1.0956	0.0005589	14.74	50538.1		1.16158	0.0002513	13.7889	60840.4		1.16158	4.08e-05
		1.17	0.00012313	14.6727	35413.8		1.17	0.00037185				1.17	7.77e-05	16.575	18132.4		1.17	-2.15e-05				1.10401	0.00046754	14.7484	50625.9		1.17	0.00025079	13.7973	60704.9		1.17	3.85e-05
		1.17842	0.00012001	14.6811	35359.2		1.17842	0.0003707				1.17842	7.8e-05	16.5834	18093.5		1.17842	-2.32e-05				1.11243	0.00038114	14.7568	50693.2		1.17842	0.00025231	13.8057	60585		1.17842	3.55e-05
		1.18684	0.00011673	14.6895	35302.9		1.18684	0.00036954				1.18684	7.82e-05	16.5918	18064.2		1.18684	-2.46e-05				1.12085	0.00027636	14.7653	50638.1		1.18684	0.00025555	13.8141	60442.2		1.18684	3.18e-05
		1.19525	0.00011343	14.6979	35243.8		1.19525	0.00036845				1.19525	7.82e-05	16.6002	18043.1		1.19525	-2.57e-05				1.12927	0.00021805	14.7737	50582.2		1.19525	0.00026019				1.19525	2.72e-05
		1.20367	0.00011021	14.7063	35173.6		1.20367	0.00036747				1.20367	7.79e-05	16.6086	18014.3		1.20367	-2.62e-05				1.13768	0.00026228	14.7821	50577.3		1.20367	0.00026597				1.20367	2.2e-05
		1.21209	0.00010722	14.7148	35113.4		1.21209	0.00036661				1.21209	7.71e-05	16.6171	17983.5		1.21209	-2.6e-05				1.1461	0.00033749	14.7905	50615.5		1.21209	0.00027262				1.21209	1.63e-05
		1.22051	0.00010454	14.7232	35053.3		1.22051	0.00036587				1.22051	7.6e-05	16.6255	17959.5		1.22051	-2.5e-05				1.15452	0.0004049	14.7989	50625.5		1.22051	0.00027991				1.22051	1.01e-05
		1.22892	0.00010227	14.7316	34986.4		1.22892	0.0003652				1.22892	7.44e-05	16.6339	17937.8		1.22892	-2.33e-05				1.16293	0.00046436	14.8073	50572.2		1.22892	0.00028759				1.22892	3.74e-06
		1.23734	0.00010046	14.74	34925.6		1.23734	0.00036454				1.23734	7.23e-05	16.6423	17911.4		1.23734	-2.09e-05				1.17135	0.00051461	14.8158	50506.9		1.23734	0.00029542				1.23734	-2.65e-06
		1.24576	9.91e-05	14.7484	34874.8		1.24576	0.00036382				1.24576	6.97e-05	16.6507	17893.5		1.24576	-1.8e-05				1.17977	0.00055541	14.8242	50482.9		1.24576	0.00030311				1.24576	-8.9e-06
		1.25417	9.82e-05	14.7568	34809.3		1.25417	0.00036297				1.25417	6.66e-05	16.6591	17879		1.25417	-1.47e-05				1.18819	0.00058904	14.8326	50479.6		1.25417	0.00031042				1.25417	-1.48e-05
		1.26259	9.78e-05	14.7653	34738.4		1.26259	0.00036194				1.26259	6.32e-05	16.6676	17857.1		1.26259	-1.13e-05				1.1966	0.00061682	14.841	50536.2		1.26259	0.00031712				1.26259	-2.03e-05
		1.27101	9.76e-05	14.7737	34684		1.27101	0.0003607				1.27101	5.95e-05	16.676	17837.3		1.27101	-7.98e-06				1.20502	0.00061709	14.8494	50622.7		1.27101	0.00032302				1.27101	-2.52e-05
		1.27943	9.77e-05	14.7821	34649.3		1.27943	0.00035927				1.27943	5.55e-05	16.6844	17827.3		1.27943	-4.83e-06				1.21344	0.00057359	14.8578	50587.7		1.27943	0.00032801				1.27943	-2.95e-05
		1.28784	9.79e-05	14.7905	34629		1.28784	0.00035768				1.28784	5.14e-05	16.6928	17823		1.28784	-1.98e-06				1.22186	0.00055482	14.8663	50522.7		1.28784	0.00033209				1.28784	-3.32e-05
		1.29626	9.81e-05	14.7989	34586.3		1.29626	0.00035597				1.29626	4.73e-05	16.7012	17807.1		1.29626	4.94e-07				1.23027	0.00055575	14.8747	50464.4		1.29626	0.00033528				1.29626	-3.64e-05
		1.30468	9.83e-05	14.8073	34530		1.30468	0.00035423				1.30468	4.33e-05	16.7096	17795.9		1.30468	2.58e-06				1.23869	0.00055879	14.8831	50399.3		1.30468	0.0003377				1.30468	-3.91e-05
		1.3131	9.84e-05	14.8158	34473.8		1.3131	0.00035252				1.3131	3.97e-05	16.7181	17810.5		1.3131	4.31e-06				1.24711	0.00056362				1.3131	0.00033948				1.3131	-4.15e-05
		1.32151	9.85e-05	14.8242	34404.5		1.32151	0.00035088				1.32151	3.65e-05	16.7265	17835.1		1.32151	5.7e-06				1.25552	0.00056926				1.32151	0.00034074				1.32151	-4.38e-05
		1.32993	9.84e-05	14.8326	34323.7		1.32993	0.00034936				1.32993	3.39e-05	16.7349	17869.5		1.32993	6.81e-06				1.26394	0.00055675				1.32993	0.00034161				1.32993	-4.63e-05
		1.33835	9.81e-05	14.841	34249.2		1.33835	0.00034798				1.33835	3.2e-05	16.7433	17883.3		1.33835	7.66e-06				1.27236	0.00051942				1.33835	0.00034212				1.33835	-4.9e-05
		1.34676	9.78e-05	14.8494	34186.7		1.34676	0.00034675				1.34676	3.07e-05	16.7517	17867.5		1.34676	8.3e-06				1.28078	0.000437				1.34676	0.00034228				1.34676	-5.21e-05
		1.35518	9.73e-05	14.8578	34121.6		1.35518	0.00034565				1.35518	3.03e-05	16.7602	17834.6		1.35518	8.75e-06				1.28919	0.0003737				1.35518	0.00034203				1.35518	-5.56e-05
		1.3636	9.68e-05	14.8663	34054.2		1.3636	0.00034467				1.3636	3.05e-05	16.7686	17795		1.3636	9.02e-06				1.29761	0.00040425				1.3636	0.00034126				1.3636	-5.96e-05
		1.37202	9.6e-05	14.8747	33990.6		1.37202	0.00034378				1.37202	3.14e-05	16.777	17769.4		1.37202	9.12e-06				1.30603	0.00053563				1.37202	0.00033989				1.37202	-6.39e-05
		1.38043	9.52e-05	14.8831	33934.8		1.38043	0.00034296				1.38043	3.29e-05	16.7854	17744.9		1.38043	9.07e-06				1.31445	0.00067228				1.38043	0.00033783				1.38043	-6.83e-05
		1.38885	9.42e-05	14.8915	33888.1		1.38885	0.00034222				1.38885	3.48e-05	16.7938	17741.1		1.38885	8.85e-06				1.32286	0.00077567				1.38885	0.00033508				1.38885	-7.25e-05
		1.39727	9.32e-05	14.8999	33857.9		1.39727	0.00034155				1.39727	3.69e-05	16.8022	17754.6		1.39727	8.46e-06				1.33128	0.00083267				1.39727	0.00033167				1.39727	-7.64e-05
		1.40569	9.21e-05	14.9084	33793.9		1.40569	0.00034094				1.40569	3.91e-05	16.8107	17744.1		1.40569	7.86e-06				1.3397	0.00083879				1.40569	0.00032775				1.40569	-7.96e-05
		1.4141	9.1e-05	14.9168	33707.1		1.4141	0.00034042				1.4141	4.11e-05	16.8191	17759		1.4141	7.01e-06				1.34811	0.00075098				1.4141	0.00032351				1.4141	-8.19e-05
		1.42252	9e-05	14.9252	33632.3		1.42252	0.00033999				1.42252	4.29e-05	16.8275	17756.9		1.42252	5.91e-06				1.35653	0.00067832				1.42252	0.00031916				1.42252	-8.33e-05
		1.43094	8.91e-05	14.9336	33557.8		1.43094	0.00033965				1.43094	4.43e-05	16.8359	17747.8		1.43094	4.53e-06				1.36495	0.00063964				1.43094	0.00031494				1.43094	-8.37e-05
		1.43935	8.83e-05	14.942	33475.3		1.43935	0.00033942				1.43935	4.52e-05	16.8443	17738.7		1.43935	2.89e-06				1.37337	0.00059698				1.43935	0.00031102				1.43935	-8.32e-05
		1.44777	8.77e-05	14.9504	33415.9		1.44777	0.00033927				1.44777	4.55e-05	16.8527	17749.7		1.44777	1.02e-06				1.38178	0.00054235				1.44777	0.00030754				1.44777	-8.19e-05
		1.45619	8.72e-05	14.9589	33385.4		1.45619	0.00033919				1.45619	4.52e-05	16.8612	17776		1.45619	-1.01e-06				1.3902	0.00049462				1.45619	0.00030451				1.45619	-8e-05
		1.46461	8.68e-05	14.9673	33339		1.46461	0.00033915				1.46461	4.44e-05	16.8696	17797.4		1.46461	-3.11e-06				1.39862	0.00045085				1.46461	0.00030191				1.46461	-7.77e-05
		1.47302	8.65e-05	14.9757	33285.3		1.47302	0.00033908				1.47302	4.31e-05	16.878	17815.2		1.47302	-5.16e-06				1.40704	0.00040591				1.47302	0.0002996				1.47302	-7.51e-05
		1.48144	8.63e-05	14.9841	33248.9		1.48144	0.00033893				1.48144	4.13e-05	16.8864	17848.6		1.48144	-7.08e-06				1.41545	0.00035528				1.48144	0.00029747				1.48144	-7.23e-05
		1.48986	8.62e-05	14.9925	33178.8		1.48986	0.00033861				1.48986	3.92e-05	16.8948	17874.9		1.48986	-8.73e-06				1.42387	0.00029211				1.48986	0.00029535				1.48986	-6.94e-05
		1.49828	8.61e-05	15.0009	33093.4		1.49828	0.00033804				1.49828	3.69e-05	16.9032	17925.6		1.49828	-1e-05				1.43229	0.0003737				1.49828	0.00029317				1.49828	-6.63e-05
		1.50669	8.62e-05	15.0094	33004.7		1.50669	0.00033715				1.50669	3.45e-05	16.9117	18023.4		1.50669	-1.08e-05				1.4407	0.00049131				1.50669	0.00029088				1.50669	-6.3e-05
		1.51511	8.65e-05	15.0178	32930.8		1.51511	0.0003359				1.51511	3.23e-05	16.9201	18134.9		1.51511	-1.1e-05				1.44912	0.00056554				1.51511	0.00028851				1.51511	-5.96e-05
		1.52353	8.72e-05	15.0262	32866.8		1.52353	0.00033426				1.52353	3.03e-05	16.9285	18234.4		1.52353	-1.05e-05				1.45754	0.00055319				1.52353	0.00028619				1.52353	-5.6e-05
		1.53194	8.82e-05	15.0346	32775.5		1.53194	0.00033227				1.53194	2.88e-05	16.9369	18248.4		1.53194	-9.16e-06				1.46596	0.0005294				1.53194	0.00028406				1.53194	-5.23e-05
		1.54036	8.98e-05	15.043	32685.2		1.54036	0.00033				1.54036	2.77e-05	16.9453	18174.9		1.54036	-6.84e-06				1.47437	0.00054276				1.54036	0.00028232				1.54036	-4.86e-05
		1.54878	9.18e-05	15.0514	32613.3		1.54878	0.00032755				1.54878	2.73e-05	16.9538	18105.8		1.54878	-3.47e-06				1.48279	0.00056705				1.54878	0.00028115				1.54878	-4.5e-05
		1.5572	9.42e-05	15.0599	32561.7		1.5572	0.00032505				1.5572	2.76e-05	16.9622	18076		1.5572	9.6e-07				1.49121	0.00058251				1.5572	0.00028073				1.5572	-4.17e-05
		1.56561	9.71e-05	15.0683	32496		1.56561	0.00032265				1.56561	2.85e-05	16.9706	18055.4		1.56561	6.43e-06				1.49963	0.00058689				1.56561	0.00028115				1.56561	-3.89e-05
		1.57403	0.00010012	15.0767	32433.4		1.57403	0.00032048				1.57403	3e-05	16.979	18082.5		1.57403	1.28e-05				1.50804	0.00057431				1.57403	0.00028245				1.57403	-3.68e-05
		1.58245	0.00010322	15.0851	32366.7		1.58245	0.00031864				1.58245	3.19e-05	16.9874	18097.3		1.58245	2e-05				1.51646	0.00051637				1.58245	0.00028456				1.58245	-3.55e-05
		1.59087	0.00010614	15.0935	32281.2		1.59087	0.00031721				1.59087	3.41e-05	16.9958	18081.9		1.59087	2.77e-05				1.52488	0.00049684				1.59087	0.00028738				1.59087	-3.51e-05
		1.59928	0.00010863	15.1019	32188.9		1.59928	0.00031618				1.59928	3.65e-05	17.0043	18081		1.59928	3.56e-05				1.53329	0.00053105				1.59928	0.00029072				1.59928	-3.59e-05
		1.6077	0.00011047	15.1104	32076.9		1.6077	0.00031554				1.6077	3.88e-05	17.0127	18115.2		1.6077	4.34e-05				1.54171	0.00058455				1.6077	0.00029439				1.6077	-3.78e-05
		1.61612	0.0001115	15.1188	31983		1.61612	0.00031522				1.61612	4.08e-05	17.0211	18197.7		1.61612	5.09e-05				1.55013	0.00063857				1.61612	0.00029817				1.61612	-4.09e-05
		1.62453	0.0001116	15.1272	31913.6		1.62453	0.00031513				1.62453	4.25e-05	17.0295	18228		1.62453	5.77e-05				1.55855	0.00068353				1.62453	0.00030187				1.62453	-4.51e-05
		1.63295	0.00011076	15.1356	31837.4		1.63295	0.00031518				1.63295	4.38e-05	17.0379	18313.2		1.63295	6.36e-05				1.56696	0.0007178				1.63295	0.00030531				1.63295	-5.03e-05
		1.64137	0.00010905	15.144	31746.2		1.64137	0.0003153				1.64137	4.46e-05	17.0463	18460.6		1.64137	6.85e-05				1.57538	0.00075629				1.64137	0.00030839				1.64137	-5.62e-05
		1.64979	0.00010665	15.1525	31651.1		1.64979	0.0003154				1.64979	4.51e-05	17.0548	18532		1.64979	7.23e-05				1.5838	0.00078395				1.64979	0.00031105				1.64979	-6.25e-05
		1.6582	0.00010379	15.1609	31573.1		1.6582	0.00031546				1.6582	4.52e-05	17.0632	18475.1		1.6582	7.49e-05				1.59222	0.00079225				1.6582	0.00031328				1.6582	-6.89e-05
		1.66662	0.00010075	15.1693	31504.9		1.66662	0.00031546				1.66662	4.51e-05	17.0716	18388.6		1.66662	7.64e-05				1.60063	0.00073601				1.66662	0.00031508				1.66662	-7.51e-05
		1.67504	9.78e-05	15.1777	31445.2		1.67504	0.0003154				1.67504	4.5e-05	17.08	18363.7		1.67504	7.69e-05				1.60905	0.00067432				1.67504	0.0003165				1.67504	-8.08e-05
		1.68346	9.53e-05	15.1861	31355.4		1.68346	0.00031531				1.68346	4.49e-05	17.0884	18337.9		1.68346	7.64e-05				1.61747	0.00065359				1.68346	0.00031758				1.68346	-8.55e-05
		1.69187	9.34e-05	15.1945	31264.5		1.69187	0.00031522				1.69187	4.49e-05	17.0968	18301.5		1.69187	7.51e-05				1.62588	0.00067325				1.69187	0.00031835				1.69187	-8.92e-05
		1.70029	9.22e-05	15.203	31193.8		1.70029	0.00031518				1.70029	4.51e-05	17.1053	18280		1.70029	7.3e-05				1.6343	0.00069964				1.70029	0.00031886				1.70029	-9.18e-05
		1.70871	9.19e-05	15.2114	31136.3		1.70871	0.00031524				1.70871	4.56e-05	17.1137	18236.5		1.70871	7.04e-05				1.64272	0.00071891				1.70871	0.00031911				1.70871	-9.33e-05
		1.71712	9.23e-05	15.2198	31089.7		1.71712	0.00031545				1.71712	4.63e-05	17.1221	18143.2		1.71712	6.73e-05				1.65114	0.00069224				1.71712	0.00031909				1.71712	-9.39e-05
		1.72554	9.33e-05	15.2282	31009.2		1.72554	0.0003159				1.72554	4.72e-05	17.1305	18077.6		1.72554	6.38e-05				1.65955	0.00062196				1.72554	0.00031881				1.72554	-9.37e-05
		1.73396	9.49e-05	15.2366	30925.2		1.73396	0.00031663				1.73396	4.83e-05	17.1389	18061.1		1.73396	6.01e-05				1.66797	0.00051976				1.73396	0.0003182				1.73396	-9.3e-05
		1.74238	9.67e-05	15.245	30866.1		1.74238	0.0003177				1.74238	4.95e-05	17.1473	18018		1.74238	5.62e-05				1.67639	0.0004111				1.74238	0.00031725				1.74238	-9.19e-05
		1.75079	9.87e-05	15.2535	30847.4		1.75079	0.00031911				1.75079	5.07e-05	17.1558	17953.9		1.75079	5.22e-05				1.68481	0.00030661				1.75079	0.0003159				1.75079	-9.06e-05
		1.75921	0.00010063	15.2619	30788.4		1.75921	0.00032087				1.75921	5.19e-05	17.1642	17896		1.75921	4.82e-05				1.69322	0.000186				1.75921	0.00031412				1.75921	-8.92e-05
		1.76763	0.00010245	15.2703	30746.9		1.76763	0.00032291				1.76763	5.29e-05	17.1726	17883.6		1.76763	4.43e-05				1.70164	9.81e-05				1.76763	0.0003119				1.76763	-8.77e-05
		1.77605	0.00010407	15.2787	30772.4		1.77605	0.00032512				1.77605	5.38e-05	17.181	17867.1		1.77605	4.04e-05				1.71006	4.67e-05				1.77605	0.00030923				1.77605	-8.61e-05
		1.78446	0.00010547	15.2871	30782.2		1.78446	0.00032736				1.78446	5.45e-05	17.1894	17855.1		1.78446	3.67e-05				1.71847	1.98e-05				1.78446	0.00030616				1.78446	-8.43e-05
		1.79288	0.00010665	15.2955	30745.7		1.79288	0.00032948				1.79288	5.49e-05	17.1979	17568.3		1.79288	3.32e-05				1.72689	1.1e-05				1.79288	0.00030272				1.79288	-8.23e-05
		1.8013	0.00010762	15.304	30672.1		1.8013	0.00033129				1.8013	5.52e-05				1.8013	3.01e-05				1.73531	2.35e-05				1.8013	0.00029898				1.8013	-8.01e-05
		1.80971	0.00010838	15.3124	30583.9		1.80971	0.00033263				1.80971	5.52e-05				1.80971	2.73e-05				1.74373	4.17e-05				1.80971	0.00029498				1.80971	-7.76e-05
		1.81813	0.00010894	15.3208	30492.4		1.81813	0.00033339				1.81813	5.52e-05				1.81813	2.51e-05				1.75214	5.79e-05				1.81813	0.00029079				1.81813	-7.5e-05
		1.82655	0.00010929	15.3292	30404.5		1.82655	0.00033346				1.82655	5.5e-05				1.82655	2.35e-05				1.76056	7.83e-05				1.82655	0.00028649				1.82655	-7.23e-05
		1.83497	0.00010941	15.3376	30298.9		1.83497	0.00033283				1.83497	5.49e-05				1.83497	2.26e-05				1.76898	0.00011273				1.83497	0.00028214				1.83497	-6.96e-05
		1.84338	0.00010927	15.3461	30205.9		1.84338	0.00033153				1.84338	5.49e-05				1.84338	2.24e-05				1.7774	0.00016297				1.84338	0.00027784				1.84338	-6.7e-05
		1.8518	0.00010885	15.3545	30132.8		1.8518	0.00032965				1.8518	5.5e-05				1.8518	2.28e-05				1.78581	0.00022154				1.8518	0.00027369				1.8518	-6.47e-05
		1.86022	0.00010814	15.3629	30072.3		1.86022	0.00032733				1.86022	5.52e-05				1.86022	2.36e-05				1.79423	0.00030025				1.86022	0.00026983				1.86022	-6.25e-05
		1.86864	0.00010714	15.3713	30038.7		1.86864	0.00032477				1.86864	5.56e-05				1.86864	2.48e-05				1.80265	0.00037513				1.86864	0.00026638				1.86864	-6.05e-05
		1.87705	0.00010584	15.3797	30001.9		1.87705	0.00032217				1.87705	5.61e-05				1.87705	2.59e-05				1.81107	0.00043341				1.87705	0.00026347				1.87705	-5.86e-05
		1.88547	0.00010426	15.3881	29912.8		1.88547	0.00031976				1.88547	5.68e-05				1.88547	2.69e-05				1.81948	0.0004587				1.88547	0.0002612				1.88547	-5.67e-05
		1.89389	0.00010243	15.3966	29818.1		1.89389	0.00031774				1.89389	5.75e-05				1.89389	2.76e-05				1.8279	0.00045924				1.89389	0.00025962				1.89389	-5.47e-05
		1.90231	0.00010039	15.405	29745.6		1.9023	0.00031628				1.90231	5.81e-05				1.90231	2.79e-05				1.83632	0.00044158				1.90231	0.00025874				1.90231	-5.26e-05
		1.91072	9.82e-05	15.4134	29660.8		1.91072	0.00031547				1.91072	5.87e-05				1.91072	2.77e-05				1.84473	0.00045803				1.91072	0.00025852				1.91072	-5.02e-05
		1.91914	9.59e-05	15.4218	29563.8		1.91914	0.00031534				1.91914	5.92e-05				1.91914	2.71e-05				1.85315	0.0005375				1.91914	0.00025889				1.91914	-4.75e-05
		1.92756	9.36e-05	15.4302	29484.3		1.92756	0.00031583				1.92756	5.96e-05				1.92756	2.63e-05				1.86157	0.00064886				1.92756	0.00025976				1.92756	-4.46e-05
		1.93597	9.14e-05	15.4386	29423.6		1.93597	0.00031682				1.93597	5.98e-05				1.93597	2.56e-05				1.86999	0.00077554				1.93597	0.00026103				1.93597	-4.15e-05
		1.94439	8.93e-05	15.4471	29328.7		1.94439	0.0003181				1.94439	6e-05				1.94439	2.52e-05				1.8784	0.00088795				1.94439	0.00026263				1.94439	-3.83e-05
		1.95281	8.74e-05	15.4555	29267.9		1.95281	0.00031943				1.95281	6.02e-05				1.95281	2.54e-05				1.88682	0.00097488				1.95281	0.00026452				1.95281	-3.51e-05
		1.96123	8.57e-05	15.4639	29232.1		1.96123	0.00032053				1.96123	6.05e-05				1.96123	2.64e-05				1.89524	0.00102824				1.96123	0.00026667				1.96123	-3.2e-05
		1.96964	8.42e-05	15.4723	29165.9		1.96964	0.00032116				1.96964	6.1e-05				1.96964	2.83e-05				1.90366	0.00100259				1.96964	0.00026911				1.96964	-2.92e-05
		1.97806	8.29e-05	15.4807	29123.6		1.97806	0.00032112				1.97806	6.17e-05				1.97806	3.1e-05				1.91207	0.00088422				1.97806	0.00027185				1.97806	-2.68e-05
		1.98648	8.18e-05	15.4891	29074.2		1.98648	0.00032027				1.98648	6.26e-05				1.98648	3.46e-05				1.92049	0.00075335				1.98648	0.00027485				1.98648	-2.48e-05
		1.9949	8.06e-05	15.4976	29022.9		1.99489	0.00031855				1.9949	6.38e-05				1.9949	3.9e-05				1.92891	0.00070625				1.9949	0.00027809				1.9949	-2.31e-05
		2.00331	7.95e-05	15.506	28982.2		2.00331	0.00031601				2.00331	6.52e-05				2.00331	4.38e-05				1.93732	0.00071836				2.00331	0.00028145				2.00331	-2.18e-05
		2.01173	7.82e-05	15.5144	28926.9		2.01173	0.00031278				2.01173	6.67e-05				2.01173	4.88e-05				1.94574	0.00075912				2.01173	0.0002848				2.01173	-2.06e-05
		2.02015	7.69e-05	15.5228	28841.8		2.02015	0.00030907				2.02015	6.81e-05				2.02015	5.4e-05				1.95416	0.00078121				2.02015	0.00028797				2.02015	-1.94e-05
		2.02856	7.54e-05	15.5312	28773.9		2.02856	0.00030512				2.02856	6.93e-05				2.02856	5.91e-05				1.96258	0.00076744				2.02856	0.00029078				2.02856	-1.8e-05
		2.03698	7.39e-05	15.5396	28731		2.03698	0.00030119				2.03698	7.02e-05				2.03698	6.4e-05				1.97099	0.00076068				2.03698	0.00029308				2.03698	-1.63e-05
		2.0454	7.24e-05	15.5481	28728.3		2.0454	0.00029749				2.0454	7.08e-05				2.0454	6.86e-05				1.97941	0.00076622				2.0454	0.00029472				2.0454	-1.42e-05
		2.05382	7.1e-05	15.5565	28708.8		2.05382	0.00029423				2.05382	7.09e-05				2.05382	7.31e-05				1.98783	0.00077741				2.05382	0.00029561				2.05382	-1.17e-05
		2.06223	6.98e-05	15.5649	28679.1		2.06223	0.00029151				2.06223	7.06e-05				2.06223	7.74e-05				1.99625	0.00079539				2.06223	0.00029569				2.06223	-8.7e-06
		2.07065	6.88e-05	15.5733	28653.4		2.07065	0.00028939				2.07065	6.99e-05				2.07065	8.17e-05				2.00466	0.00081158				2.07065	0.00029496				2.07065	-5.5e-06
		2.07907	6.81e-05	15.5817	28655.2		2.07907	0.00028785				2.07907	6.9e-05				2.07907	8.6e-05				2.01308	0.00082202				2.07907	0.00029344				2.07907	-2.23e-06
		2.08749	6.78e-05	15.5902	28638.2		2.08748	0.00028683				2.08749	6.8e-05				2.08749	9.04e-05				2.0215	0.00079311				2.08749	0.00029118				2.08749	8.81e-07
		2.0959	6.77e-05	15.5986	28562.2		2.0959	0.00028621				2.0959	6.69e-05				2.0959	9.48e-05				2.02991	0.00074672				2.0959	0.00028826				2.0959	3.61e-06
		2.10432	6.79e-05	15.607	28471.1		2.10432	0.00028588				2.10432	6.59e-05				2.10432	9.94e-05				2.03833	0.00078801				2.10432	0.00028478				2.10432	5.74e-06
		2.11274	6.83e-05	15.6154	28396.8		2.11274	0.00028572				2.11274	6.52e-05				2.11274	0.00010392				2.04675	0.00086034				2.11274	0.00028086				2.11274	7.13e-06
		2.12115	6.9e-05	15.6238	28323.7		2.12115	0.0002856				2.12115	6.47e-05				2.12115	0.00010825				2.05517	0.00092044				2.12115	0.00027668				2.12115	7.7e-06
		2.12957	6.99e-05	15.6322	28256.3		2.12957	0.00028544				2.12957	6.46e-05				2.12957	0.00011219				2.06358	0.00093294				2.12957	0.00027242				2.12957	7.47e-06
		2.13799	7.1e-05	15.6407	28218.5		2.13799	0.00028514				2.13799	6.48e-05				2.13799	0.00011553				2.072	0.00091278				2.13799	0.00026831				2.13799	6.53e-06
		2.14641	7.23e-05	15.6491	28204.5		2.14641	0.00028462				2.14641	6.55e-05				2.14641	0.00011803				2.08042	0.00087548				2.14641	0.0002646				2.14641	5.02e-06
		2.15482	7.39e-05	15.6575	28172.2		2.15482	0.00028383				2.15482	6.64e-05				2.15482	0.00011954				2.08884	0.0008022				2.15482	0.00026151				2.15482	3.14e-06
		2.16324	7.56e-05	15.6659	28156.1		2.16324	0.00028272				2.16324	6.76e-05				2.16324	0.00011997				2.09725	0.00072436				2.16324	0.00025925				2.16324	1.09e-06
		2.17166	7.75e-05	15.6743	28166.7		2.17166	0.00028124				2.17166	6.91e-05				2.17166	0.0001193				2.10567	0.00067896				2.17166	0.00025797				2.17166	-9.31e-07
		2.18008	7.96e-05	15.6827	28201.5		2.18007	0.00027937				2.18008	7.06e-05				2.18008	0.00011765				2.11409	0.00067269				2.18008	0.00025771				2.18008	-2.72e-06
		2.18849	8.17e-05	15.6912	28220.9		2.18849	0.00027713				2.18849	7.2e-05				2.18849	0.00011518				2.1225	0.00067875				2.18849	0.00025845				2.18849	-4.14e-06
		2.19691	8.38e-05	15.6996	28218.5		2.19691	0.00027454				2.19691	7.33e-05				2.19691	0.00011212				2.13092	0.00068151				2.19691	0.00026006				2.19691	-5.03e-06
		2.20533	8.59e-05	15.708	28158.3		2.20533	0.00027167				2.20533	7.44e-05				2.20533	0.00010871				2.13934	0.00067957				2.20533	0.00026229				2.20533	-5.3e-06
		2.21374	8.79e-05	15.7164	28059.4		2.21374	0.00026862				2.21374	7.51e-05				2.21374	0.00010517				2.14776	0.00066963				2.21374	0.00026486				2.21374	-4.87e-06
		2.22216	8.99e-05	15.7248	27967.6		2.22216	0.00026552				2.22216	7.54e-05				2.22216	0.00010169				2.15617	0.00064227				2.22216	0.00026743				2.22216	-3.69e-06
		2.23058	9.17e-05	15.7332	27907		2.23058	0.00026252				2.23058	7.53e-05				2.23058	9.84e-05				2.16459	0.00059542				2.23058	0.00026967				2.23058	-1.77e-06
		2.239	9.34e-05	15.7417	27877.6		2.239	0.00025977				2.239	7.49e-05				2.239	9.52e-05				2.17301	0.00051374				2.239	0.00027131				2.239	8.88e-07
		2.24741	9.49e-05	15.7501	27821.5		2.24741	0.00025739				2.24741	7.42e-05				2.24741	9.23e-05				2.18143	0.00039593				2.24741	0.00027211				2.24741	4.21e-06
		2.25583	9.64e-05	15.7585	27736.6		2.25583	0.00025547				2.25583	7.31e-05				2.25583	8.96e-05				2.18984	0.00030065				2.25583	0.00027196				2.25583	8.11e-06
		2.26425	9.76e-05	15.7669	27655.3		2.26425	0.00025403				2.26425	7.19e-05				2.26425	8.7e-05				2.19826	0.00023338				2.26425	0.0002708				2.26425	1.25e-05
		2.27267	9.88e-05	15.7753	27589.6		2.27266	0.00025303				2.27267	7.05e-05				2.27267	8.46e-05				2.20668	0.00018364				2.27267	0.00026868				2.27267	1.72e-05
		2.28108	9.98e-05	15.7837	27512.4		2.28108	0.00025238				2.28108	6.88e-05				2.28108	8.23e-05				2.21509	0.00014497				2.28108	0.00026571				2.28108	2.22e-05
		2.2895	0.00010078	15.7922	27421.4		2.2895	0.00025195				2.2895	6.7e-05				2.2895	8.02e-05				2.22351	0.00011418				2.2895	0.00026205				2.2895	2.73e-05
		2.29792	0.00010166	15.8006	27354.7		2.29792	0.00025159				2.29792	6.5e-05				2.29792	7.81e-05				2.23193	0.00010797				2.29792	0.00025789				2.29792	3.25e-05
		2.30633	0.00010253	15.809	27310.2		2.30633	0.00025118				2.30633	6.27e-05				2.30633	7.62e-05				2.24035	0.00019538				2.30633	0.00025345				2.30633	3.77e-05
		2.31475	0.00010344	15.8174	27268.4		2.31475	0.00025063				2.31475	6.02e-05				2.31475	7.43e-05				2.24876	0.0002875				2.31475	0.00024893				2.31475	4.29e-05
		2.32317	0.00010441	15.8258	27239.5		2.32317	0.00024988				2.32317	5.76e-05				2.32317	7.23e-05				2.25718	0.00033452				2.32317	0.00024452				2.32317	4.8e-05
		2.33159	0.00010548	15.8343	27215.4		2.33159	0.00024894				2.33159	5.49e-05				2.33159	7.01e-05				2.2656	0.00031689				2.33159	0.00024041				2.33159	5.29e-05
		2.34	0.00010664	15.8427	27170.8		2.34	0.00024786				2.34	5.22e-05				2.34	6.77e-05				2.27402	0.00026219				2.34	0.00023673				2.34	5.76e-05
		2.34842	0.00010785	15.8511	27137.6		2.34842	0.00024671				2.34842	4.97e-05				2.34842	6.51e-05				2.28243	0.00020321				2.34842	0.0002336				2.34842	6.2e-05
		2.35684	0.00010906	15.8595	27122.8		2.35684	0.00024558				2.35684	4.76e-05				2.35684	6.25e-05				2.29085	0.00014696				2.35684	0.00023109				2.35684	6.59e-05
		2.36526	0.0001102	15.8679	27122		2.36525	0.00024452				2.36526	4.59e-05				2.36526	5.99e-05				2.29927	8.86e-05				2.36526	0.00022924				2.36526	6.91e-05
		2.37367	0.00011119	15.8763	27145.6		2.37367	0.0002436				2.37367	4.48e-05				2.37367	5.78e-05				2.30768	4.42e-05				2.37367	0.00022806				2.37367	7.17e-05
		2.38209	0.00011195	15.8848	27126		2.38209	0.00024282				2.38209	4.43e-05				2.38209	5.65e-05				2.3161	7.1e-06				2.38209	0.00022752				2.38209	7.34e-05
		2.39051	0.0001124	15.8932	27066.8		2.39051	0.00024219				2.39051	4.43e-05				2.39051	5.62e-05				2.32452	-2.98e-05				2.39051	0.00022757				2.39051	7.42e-05
		2.39892	0.00011252	15.9016	26973.6		2.39892	0.00024168				2.39892	4.47e-05				2.39892	5.71e-05				2.33294	-6.73e-05				2.39892	0.00022813				2.39892	7.43e-05
		2.40734	0.00011227	15.91	26882		2.40734	0.00024127				2.40734	4.53e-05				2.40734	5.95e-05				2.34135	-0.0001058				2.40734	0.0002291				2.40734	7.35e-05
		2.41576	0.00011165	15.9184	26822		2.41576	0.00024093				2.41576	4.6e-05				2.41576	6.32e-05				2.34977	-0.0001644				2.41576	0.00023037				2.41576	7.21e-05
		2.42418	0.00011069	15.9268	26801.3		2.42418	0.00024065				2.42418	4.65e-05				2.42418	6.8e-05				2.35819	-0.0002348				2.42418	0.00023182				2.42418	7.01e-05
		2.43259	0.00010941	15.9353	26818		2.43259	0.0002404				2.43259	4.67e-05				2.43259	7.36e-05				2.36661	-0.0002432				2.43259	0.00023332				2.43259	6.78e-05
		2.44101	0.00010786	15.9437	26857.9		2.44101	0.00024018				2.44101	4.64e-05				2.44101	7.96e-05				2.37502	-0.0002006				2.44101	0.00023477				2.44101	6.53e-05
		2.44943	0.00010605	15.9521	26803.4		2.44943	0.00023996				2.44943	4.55e-05				2.44943	8.55e-05				2.38344	-0.0001282				2.44943	0.00023609				2.44943	6.26e-05
		2.45785	0.00010404	15.9605	26661		2.45784	0.00023971				2.45785	4.4e-05				2.45785	9.1e-05				2.39186	-4.91e-05				2.45785	0.0002372				2.45785	6e-05
		2.46626	0.00010185	15.9689	26542.4		2.46626	0.0002394				2.46626	4.18e-05				2.46626	9.56e-05				2.40027	1.75e-05				2.46626	0.00023808				2.46626	5.75e-05
		2.47468	9.95e-05	15.9773	26477.5		2.47468	0.00023899				2.47468	3.9e-05				2.47468	9.91e-05				2.40869	6.82e-05				2.47468	0.00023877				2.47468	5.51e-05
		2.4831	9.72e-05	15.9858	26434.7		2.4831	0.00023844				2.4831	3.57e-05				2.4831	0.00010139				2.41711	6.02e-05				2.4831	0.0002393				2.4831	5.28e-05
		2.49151	9.48e-05	15.9942	26332.4		2.49151	0.00023773				2.49151	3.21e-05				2.49151	0.0001024				2.42553	-7.12e-06				2.49151	0.00023978				2.49151	5.08e-05
		2.49993	9.25e-05				2.49993	0.00023683				2.49993	2.82e-05				2.49993	0.00010219				2.43394	-1.04e-05				2.49993	0.00024031				2.49993	4.91e-05
		2.50835	9.03e-05				2.50835	0.00023575				2.50835	2.44e-05				2.50835	0.00010088				2.44236	1.71e-06				2.50835	0.00024101				2.50835	4.78e-05
		2.51677	8.84e-05				2.51677	0.0002345				2.51677	2.07e-05				2.51677	9.86e-05				2.45078	-1.44e-05				2.51677	0.00024197				2.51677	4.7e-05
		2.52518	8.67e-05				2.52518	0.00023313				2.52518	1.74e-05				2.52518	9.56e-05				2.4592	-7.74e-05				2.52518	0.00024327				2.52518	4.65e-05
		2.5336	8.54e-05				2.5336	0.00023168				2.5336	1.46e-05				2.5336	9.18e-05				2.46761	-8.19e-05				2.5336	0.00024491				2.5336	4.66e-05
		2.54202	8.43e-05				2.54202	0.00023021				2.54202	1.24e-05				2.54202	8.75e-05				2.47603	-4.76e-05				2.54202	0.00024683				2.54202	4.71e-05
		2.55044	8.36e-05				2.55043	0.00022879				2.55044	1.09e-05				2.55044	8.26e-05				2.48445	-1.5e-05				2.55044	0.00024893				2.55044	4.79e-05
		2.55885	8.32e-05				2.55885	0.00022746				2.55885	1.01e-05				2.55885	7.72e-05				2.49286	1.24e-05				2.55885	0.00025098				2.55885	4.89e-05
		2.56727	8.3e-05				2.56727	0.00022626				2.56727	1.01e-05				2.56727	7.13e-05				2.50128	2.71e-05				2.56727	0.00025277				2.56727	4.99e-05
		2.57569	8.3e-05				2.57569	0.00022521				2.57569	1.07e-05				2.57569	6.49e-05				2.5097	2.64e-05				2.57569	0.00025403				2.57569	5.07e-05
		2.5841	8.3e-05				2.5841	0.00022429				2.5841	1.19e-05				2.5841	5.81e-05				2.51812	-9.51e-06				2.5841	0.00025452				2.5841	5.12e-05
		2.59252	8.3e-05				2.59252	0.00022347				2.59252	1.35e-05				2.59252	5.1e-05				2.52653	-9.24e-05				2.59252	0.00025405				2.59252	5.11e-05
		2.60094	8.29e-05				2.60094	0.0002227				2.60094	1.54e-05				2.60094	4.36e-05				2.53495	-0.0001298				2.60094	0.00025251				2.60094	5.06e-05
		2.60936	8.27e-05				2.60936	0.00022194				2.60936	1.74e-05				2.60936	3.63e-05				2.54337	-8.45e-05				2.60936	0.00024988				2.60936	4.94e-05
		2.61777	8.21e-05				2.61777	0.00022113				2.61777	1.95e-05				2.61777	2.92e-05				2.55179	-1.66e-06				2.61777	0.00024626				2.61777	4.77e-05
		2.62619	8.13e-05				2.62619	0.00022024				2.62619	2.14e-05				2.62619	2.25e-05				2.5602	8.43e-05				2.62619	0.00024183				2.62619	4.56e-05
		2.63461	8.02e-05				2.63461	0.00021928				2.63461	2.31e-05				2.63461	1.65e-05				2.56862	0.00016701				2.63461	0.00023683				2.63461	4.31e-05
		2.64303	7.89e-05				2.64302	0.00021825				2.64303	2.46e-05				2.64303	1.13e-05				2.57704	0.00024473				2.64303	0.00023152				2.64303	4.05e-05
		2.65144	7.74e-05				2.65144	0.00021717				2.65144	2.58e-05				2.65144	7.16e-06				2.58545	0.00032356				2.65144	0.00022614				2.65144	3.78e-05
		2.65986	7.57e-05				2.65986	0.00021609				2.65986	2.69e-05				2.65986	4.05e-06				2.59387	0.00039701				2.65986	0.00022089				2.65986	3.51e-05
		2.66828	7.4e-05				2.66828	0.00021502				2.66828	2.77e-05				2.66828	2.03e-06				2.60229	0.00046129				2.66828	0.00021587				2.66828	3.26e-05
		2.67669	7.22e-05				2.67669	0.00021396				2.67669	2.85e-05				2.67669	1.08e-06				2.61071	0.00046918				2.67669	0.0002111				2.67669	3.03e-05
		2.68511	7.05e-05				2.68511	0.00021291				2.68511	2.91e-05				2.68511	1.1e-06				2.61912	0.00045973				2.68511	0.00020655				2.68511	2.8e-05
		2.69353	6.88e-05				2.69353	0.00021181				2.69353	2.96e-05				2.69353	1.91e-06				2.62754	0.00045487				2.69353	0.00020214				2.69353	2.57e-05
		2.70195	6.72e-05				2.70195	0.00021063				2.70195	2.99e-05				2.70195	3.34e-06				2.63596	0.00044506				2.70195	0.00019779				2.70195	2.33e-05
		2.71036	6.57e-05				2.71036	0.00020931				2.71036	3.02e-05				2.71036	5.15e-06				2.64438	0.00042774				2.71036	0.00019346				2.71036	2.05e-05
		2.71878	6.43e-05				2.71878	0.00020782				2.71878	3.02e-05				2.71878	7.1e-06				2.65279	0.00039688				2.71878	0.00018916				2.71878	1.73e-05
		2.7272	6.31e-05				2.7272	0.00020615				2.7272	3.01e-05				2.7272	8.97e-06				2.66121	0.00033633				2.7272	0.00018496				2.7272	1.36e-05
		2.73562	6.21e-05				2.73561	0.00020431				2.73562	2.97e-05				2.73562	1.05e-05				2.66963	0.00027386				2.73562	0.00018101				2.73562	9.14e-06
		2.74403	6.14e-05				2.74403	0.00020234				2.74403	2.92e-05				2.74403	1.15e-05				2.67804	0.00022736				2.74403	0.00017745				2.74403	4.11e-06
		2.75245	6.09e-05				2.75245	0.00020031				2.75245	2.86e-05				2.75245	1.19e-05				2.68646	0.00021401				2.75245	0.00017443				2.75245	-1.48e-06
		2.76087	6.09e-05				2.76087	0.00019831				2.76087	2.79e-05				2.76087	1.15e-05				2.69488	0.00022312				2.76087	0.00017209				2.76087	-7.48e-06
		2.76928	6.12e-05				2.76928	0.00019643				2.76928	2.72e-05				2.76928	1.03e-05				2.7033	0.00024555				2.76928	0.00017048				2.76928	-1.37e-05
		2.7777	6.19e-05				2.7777	0.00019475				2.7777	2.64e-05				2.7777	8.32e-06				2.71171	0.00031038				2.7777	0.00016959				2.7777	-2.01e-05
		2.78612	6.3e-05				2.78612	0.00019335				2.78612	2.57e-05				2.78612	5.73e-06				2.72013	0.00037574				2.78612	0.00016934				2.78612	-2.64e-05
		2.79454	6.45e-05				2.79454	0.00019229				2.79454	2.49e-05				2.79454	2.72e-06				2.72855	0.00041813				2.79454	0.0001696				2.79454	-3.24e-05
		2.80295	6.62e-05				2.80295	0.00019159				2.80295	2.42e-05				2.80295	-4.86e-07				2.73697	0.00040539				2.80295	0.00017021				2.80295	-3.82e-05
		2.81137	6.8e-05				2.81137	0.00019124				2.81137	2.35e-05				2.81137	-3.6e-06				2.74538	0.00030692				2.81137	0.00017098				2.81137	-4.35e-05
		2.81979	6.98e-05				2.81979	0.00019123				2.81979	2.27e-05				2.81979	-6.35e-06				2.7538	0.00022652				2.81979	0.00017177				2.81979	-4.84e-05
		2.82821	7.15e-05				2.8282	0.00019149				2.82821	2.18e-05				2.82821	-8.47e-06				2.76222	0.00018332				2.82821	0.00017245				2.82821	-5.28e-05
		2.83662	7.28e-05				2.83662	0.00019196				2.83662	2.07e-05				2.83662	-9.77e-06				2.77063	0.00016133				2.83662	0.00017295				2.83662	-5.67e-05
		2.84504	7.37e-05				2.84504	0.00019257				2.84504	1.95e-05				2.84504	-1.01e-05				2.77905	0.0001676				2.84504	0.00017326				2.84504	-6.01e-05
		2.85346	7.39e-05				2.85346	0.00019326				2.85346	1.8e-05				2.85346	-9.54e-06				2.78747	0.00021026				2.85346	0.00017338				2.85346	-6.31e-05
		2.86187	7.33e-05				2.86187	0.00019399				2.86187	1.64e-05				2.86187	-8.04e-06				2.79589	0.00026634				2.86187	0.00017335				2.86187	-6.54e-05
		2.87029	7.19e-05				2.87029	0.00019473				2.87029	1.47e-05				2.87029	-5.78e-06				2.8043	0.00027144				2.87029	0.00017321				2.87029	-6.72e-05
		2.87871	6.97e-05				2.87871	0.00019549				2.87871	1.3e-05				2.87871	-2.99e-06				2.81272	0.00020715				2.87871	0.00017299				2.87871	-6.82e-05
		2.88713	6.68e-05				2.88713	0.00019627				2.88713	1.13e-05				2.88713	1.02e-07				2.82114	0.00014691				2.88713	0.00017269				2.88713	-6.83e-05
		2.89554	6.33e-05				2.89554	0.00019713				2.89554	9.79e-06				2.89554	3.23e-06				2.82956	0.00010163				2.89554	0.00017229				2.89554	-6.75e-05
		2.90396	5.94e-05				2.90396	0.00019811				2.90396	8.45e-06				2.90396	6.13e-06				2.83797	6.13e-05				2.90396	0.00017175				2.90396	-6.55e-05
		2.91238	5.54e-05				2.91238	0.00019927				2.91238	7.38e-06				2.91238	8.59e-06				2.84639	5e-05				2.91238	0.00017103				2.91238	-6.24e-05
		2.9208	5.14e-05				2.92079	0.00020064				2.9208	6.59e-06				2.9208	1.05e-05				2.85481	5.36e-05				2.9208	0.00017007				2.9208	-5.81e-05
		2.92921	4.76e-05				2.92921	0.00020223				2.92921	6.08e-06				2.92921	1.16e-05				2.86322	6e-05				2.92921	0.00016883				2.92921	-5.28e-05
		2.93763	4.43e-05				2.93763	0.00020402				2.93763	5.83e-06				2.93763	1.21e-05				2.87164	5.32e-05				2.93763	0.00016727				2.93763	-4.67e-05
		2.94605	4.14e-05				2.94605	0.00020596				2.94605	5.81e-06				2.94605	1.19e-05				2.88006	2.71e-05				2.94605	0.00016537				2.94605	-4.02e-05
		2.95446	3.92e-05				2.95446	0.00020795				2.95446	6e-06				2.95446	1.13e-05				2.88848	-5.48e-05				2.95446	0.00016313				2.95446	-3.37e-05
		2.96288	3.74e-05				2.96288	0.00020988				2.96288	6.4e-06				2.96288	1.03e-05				2.89689	-0.0001397				2.96288	0.00016055				2.96288	-2.77e-05
		2.9713	3.6e-05				2.9713	0.00021162				2.9713	7e-06				2.9713	9.19e-06				2.90531	-0.0002043				2.9713	0.00015765				2.9713	-2.29e-05
		2.97972	3.49e-05				2.97972	0.00021307				2.97972	7.81e-06				2.97972	8.12e-06				2.91373	-0.0002044				2.97972	0.0001545				2.97972	-1.98e-05
		2.98813	3.39e-05				2.98813	0.00021413				2.98813	8.83e-06				2.98813	7.2e-06				2.92215	-9.68e-05				2.98813	0.00015117				2.98813	-1.88e-05
		2.99655	3.29e-05				2.99655	0.00021475				2.99655	1e-05				2.99655	6.53e-06				2.93056	7.12e-05				2.99655	0.00014777				2.99655	-2.04e-05
		3.00497	3.19e-05				3.00497	0.00021492				3.00497	1.14e-05				3.00497	6.1e-06				2.93898	0.00027088				3.00497	0.00014443				3.00497	-2.49e-05
		3.01339	3.08e-05				3.01338	0.00021468				3.01339	1.29e-05				3.01339	5.87e-06				2.9474	0.00043022				3.01339	0.00014128				3.01339	-3.24e-05
		3.0218	2.97e-05				3.0218	0.0002141				3.0218	1.43e-05				3.0218	5.74e-06				2.95581	0.00052224				3.0218	0.00013846				3.0218	-4.28e-05
		3.03022	2.87e-05				3.03022	0.00021327				3.03022	1.57e-05				3.03022	5.61e-06				2.96423	0.0005086				3.03022	0.00013606				3.03022	-5.61e-05
		3.03864	2.78e-05				3.03864	0.00021229				3.03864	1.69e-05				3.03864	5.37e-06				2.97265	0.00040091				3.03864	0.00013413				3.03864	-7.18e-05
		3.04706	2.72e-05				3.04705	0.00021125				3.04706	1.79e-05				3.04706	4.97e-06				2.98107	0.00029434				3.04705	0.00013266				3.04706	-8.95e-05
		3.05547	2.7e-05				3.05547	0.00021022				3.05547	1.86e-05				3.05547	4.39e-06				2.98948	0.00020363				3.05547	0.0001316				3.05547	-0.0001086
		3.06389	2.72e-05				3.06389	0.00020927				3.06389	1.91e-05				3.06389	3.68e-06				2.9979	0.00011815				3.06389	0.00013083				3.06389	-0.0001286
		3.07231	2.79e-05				3.07231	0.00020843				3.07231	1.94e-05				3.07231	2.93e-06				3.00632	2.98e-05				3.07231	0.00013021				3.07231	-0.0001488
		3.08072	2.91e-05				3.08072	0.0002077				3.08072	1.96e-05				3.08072	2.28e-06				3.01474	-8.25e-05				3.08072	0.00012957				3.08072	-0.0001687
		3.08914	3.06e-05				3.08914	0.0002071				3.08914	1.97e-05				3.08914	1.88e-06				3.02315	-0.0001867				3.08914	0.00012875				3.08914	-0.0001876
		3.09756	3.23e-05				3.09756	0.00020662				3.09756	1.98e-05				3.09756	1.85e-06				3.03157	-0.0002665				3.09756	0.00012762				3.09756	-0.0002051
		3.10598	3.42e-05				3.10598	0.00020628				3.10598	2.01e-05				3.10598	2.3e-06				3.03999	-0.000332				3.10598	0.00012609				3.10598	-0.0002208
		3.11439	3.61e-05				3.11439	0.00020608				3.11439	2.05e-05				3.11439	3.27e-06				3.0484	-0.0003883				3.11439	0.00012413				3.11439	-0.0002347
		3.12281	3.78e-05				3.12281	0.000206				3.12281	2.11e-05				3.12281	4.72e-06				3.05682	-0.0004005				3.12281	0.0001218				3.12281	-0.0002465
		3.13123	3.93e-05				3.13123	0.00020606				3.13123	2.17e-05				3.13123	6.57e-06				3.06524	-0.0003685				3.13123	0.0001192				3.13123	-0.0002564
		3.13965	4.04e-05				3.13964	0.00020625				3.13965	2.25e-05				3.13965	8.67e-06				3.07366	-0.0003021				3.13965	0.00011649				3.13965	-0.0002645
		3.14806	4.1e-05				3.14806	0.00020658				3.14806	2.32e-05				3.14806	1.08e-05				3.08207	-0.0002092				3.14806	0.00011386				3.14806	-0.0002709
		3.15648	4.13e-05				3.15648	0.00020707				3.15648	2.37e-05				3.15648	1.29e-05				3.09049	-0.0001099				3.15648	0.00011148				3.15648	-0.0002759
		3.1649	4.11e-05				3.1649	0.00020771				3.1649	2.4e-05				3.1649	1.47e-05				3.09891	-4.05e-05				3.1649	0.00010952				3.1649	-0.0002796
		3.17331	4.07e-05				3.17331	0.00020854				3.17331	2.4e-05				3.17331	1.61e-05				3.10733	-1.08e-05				3.17331	0.00010809				3.17331	-0.0002821
		3.18173	4e-05				3.18173	0.00020956				3.18173	2.35e-05				3.18173	1.71e-05				3.11574	-4.52e-05				3.18173	0.00010725				3.18173	-0.0002836
		3.19015	3.94e-05				3.19015	0.00021079				3.19015	2.25e-05				3.19015	1.75e-05				3.12416	-6.76e-05				3.19015	0.00010698				3.19015	-0.0002841
		3.19857	3.9e-05				3.19857	0.00021223				3.19857	2.1e-05				3.19857	1.74e-05				3.13258	-6.59e-05				3.19857	0.00010724				3.19857	-0.0002836
		3.20698	3.88e-05				3.20698	0.00021386				3.20698	1.91e-05				3.20698	1.68e-05				3.14099	-5.93e-05				3.20698	0.00010791				3.20698	-0.0002821
		3.2154	3.91e-05				3.2154	0.00021564				3.2154	1.67e-05				3.2154	1.58e-05				3.14941	-5.08e-05				3.2154	0.00010889				3.2154	-0.0002795
		3.22382	3.98e-05				3.22382	0.00021748				3.22382	1.4e-05				3.22382	1.43e-05				3.15783	-4.42e-06				3.22382	0.00011005				3.22382	-0.0002759
		3.23224	4.1e-05				3.23223	0.00021931				3.23224	1.11e-05				3.23224	1.25e-05				3.16625	5.55e-05				3.23224	0.00011132				3.23224	-0.0002712
		3.24065	4.24e-05				3.24065	0.00022101				3.24065	8.18e-06				3.24065	1.04e-05				3.17466	8.02e-05				3.24065	0.00011264				3.24065	-0.0002657
		3.24907	4.4e-05				3.24907	0.00022249				3.24907	5.26e-06				3.24907	8.09e-06				3.18308	5.97e-05				3.24907	0.00011398				3.24907	-0.0002593
		3.25749	4.56e-05				3.25749	0.00022365				3.25749	2.45e-06				3.25749	5.8e-06				3.1915	1.37e-05				3.25749	0.00011537				3.25749	-0.0002525
		3.2659	4.7e-05				3.2659	0.00022446				3.2659	-2.14e-07				3.2659	3.64e-06				3.19992	3.42e-05				3.2659	0.00011683				3.2659	-0.0002454
		3.27432	4.81e-05				3.27432	0.00022489				3.27432	-2.72e-06				3.27432	1.77e-06				3.20833	0.0001028				3.27432	0.00011838				3.27432	-0.0002383
		3.28274	4.87e-05				3.28274	0.00022495				3.28274	-5.1e-06				3.28274	3.59e-07				3.21675	0.00016845				3.28274	0.00012002				3.28274	-0.0002316
		3.29116	4.89e-05				3.29116	0.0002247				3.29116	-7.37e-06				3.29116	-4.33e-07				3.22517	0.0002207				3.29116	0.00012172				3.29116	-0.0002255
		3.29957	4.87e-05				3.29957	0.0002242				3.29957	-9.57e-06				3.29957	-4.81e-07				3.23358	0.00022142				3.29957	0.0001234				3.29957	-0.0002201
		3.30799	4.81e-05				3.30799	0.00022351				3.30799	-1.17e-05				3.30799	2.98e-07				3.242	0.00020399				3.30799	0.00012493				3.30799	-0.0002156
		3.31641	4.72e-05				3.31641	0.00022269				3.31641	-1.38e-05				3.31641	1.94e-06				3.25042	0.00021711				3.31641	0.00012619				3.31641	-0.0002117
		3.32483	4.62e-05				3.32482	0.00022177				3.32483	-1.58e-05				3.32483	4.44e-06				3.25884	0.00023061				3.32483	0.00012704				3.32483	-0.0002086
		3.33324	4.51e-05				3.33324	0.00022078				3.33324	-1.78e-05				3.33324	7.73e-06				3.26725	0.00022667				3.33324	0.00012736				3.33324	-0.000206
		3.34166	4.41e-05				3.34166	0.0002197				3.34166	-1.95e-05				3.34166	1.17e-05				3.27567	0.00017116				3.34166	0.00012709				3.34166	-0.0002038
		3.35008	4.31e-05				3.35008	0.00021853				3.35008	-2.11e-05				3.35008	1.62e-05				3.28409	9.45e-05				3.35008	0.00012623				3.35008	-0.0002019
		3.35849	4.2e-05				3.35849	0.00021722				3.35849	-2.24e-05				3.35849	2.09e-05				3.29251	2.25e-05				3.35849	0.00012482				3.35849	-0.0002002
		3.36691	4.09e-05				3.36691	0.00021574				3.36691	-2.35e-05				3.36691	2.58e-05				3.30092	-4.35e-05				3.36691	0.00012299				3.36691	-0.0001986
		3.37533	3.95e-05				3.37533	0.00021404				3.37533	-2.43e-05				3.37533	3.07e-05				3.30934	-0.0001192				3.37533	0.0001209				3.37533	-0.0001971
		3.38375	3.79e-05				3.38375	0.0002121				3.38375	-2.49e-05				3.38375	3.52e-05				3.31776	-0.0001835				3.38375	0.00011873				3.38375	-0.0001959
		3.39216	3.58e-05				3.39216	0.00020991				3.39216	-2.53e-05				3.39216	3.93e-05				3.32617	-0.0002158				3.39216	0.00011666				3.39216	-0.0001948
		3.40058	3.34e-05				3.40058	0.00020747				3.40058	-2.56e-05				3.40058	4.28e-05				3.33459	-0.0002259				3.40058	0.00011482				3.40058	-0.0001941
		3.409	3.06e-05				3.409	0.00020481				3.409	-2.57e-05				3.409	4.57e-05				3.34301	-0.0002293				3.409	0.00011332				3.409	-0.0001938
		3.41742	2.76e-05				3.41741	0.00020197				3.41742	-2.57e-05				3.41742	4.8e-05				3.35143	-0.0002349				3.41742	0.00011217				3.41742	-0.000194
		3.42583	2.44e-05				3.42583	0.00019901				3.42583	-2.54e-05				3.42583	4.95e-05				3.35984	-0.0002446				3.42583	0.00011135				3.42583	-0.0001946
		3.43425	2.12e-05				3.43425	0.000196				3.43425	-2.5e-05				3.43425	5.03e-05				3.36826	-0.0002614				3.43425	0.00011074				3.43425	-0.0001959
		3.44267	1.82e-05				3.44267	0.00019301				3.44267	-2.43e-05				3.44267	5.05e-05				3.37668	-0.0002334				3.44267	0.00011022				3.44267	-0.0001976
		3.45108	1.54e-05				3.45108	0.00019011				3.45108	-2.33e-05				3.45108	5.01e-05				3.3851	-0.0001752				3.45108	0.00010963				3.45108	-0.0001997
		3.4595	1.29e-05				3.4595	0.00018736				3.4595	-2.2e-05				3.4595	4.91e-05				3.39351	-0.0001288				3.4595	0.00010883				3.4595	-0.0002022
		3.46792	1.09e-05				3.46792	0.00018478				3.46792	-2.03e-05				3.46792	4.76e-05				3.40193	-0.0001038				3.46792	0.00010773				3.46792	-0.000205
		3.47634	9.36e-06				3.47634	0.00018239				3.47634	-1.84e-05				3.47634	4.58e-05				3.41035	-0.0001052				3.47634	0.00010626				3.47634	-0.0002078
		3.48475	8.32e-06				3.48475	0.0001802				3.48475	-1.62e-05				3.48475	4.37e-05				3.41876	-4.83e-05				3.48475	0.00010445				3.48475	-0.0002106
		3.49317	7.79e-06				3.49317	0.00017819				3.49317	-1.4e-05				3.49317	4.14e-05				3.42718	1.82e-05				3.49317	0.00010237				3.49317	-0.0002132
		3.50159	7.75e-06				3.50159	0.00017632				3.50159	-1.17e-05				3.50159	3.91e-05				3.4356	5.6e-05				3.50159	0.00010012				3.50159	-0.0002155
		3.51001	8.16e-06				3.51	0.00017458				3.51001	-9.67e-06				3.51001	3.69e-05				3.44402	1.47e-05				3.51001	9.78e-05				3.51001	-0.0002173
		3.51842	8.97e-06				3.51842	0.00017295				3.51842	-7.88e-06				3.51842	3.46e-05				3.45243	-4.63e-05				3.51842	9.57e-05				3.51842	-0.0002187
		3.52684	1.01e-05				3.52684	0.00017139				3.52684	-6.46e-06				3.52684	3.25e-05				3.46085	-8.29e-05				3.52684	9.38e-05				3.52684	-0.0002195
		3.53526	1.14e-05				3.53526	0.0001699				3.53526	-5.48e-06				3.53526	3.03e-05				3.46927	-0.000109				3.53526	9.22e-05				3.53526	-0.0002197
		3.54367	1.29e-05				3.54367	0.00016847				3.54367	-4.95e-06				3.54367	2.8e-05				3.47769	-0.0001453				3.54367	9.09e-05				3.54367	-0.0002193
		3.55209	1.43e-05				3.55209	0.00016707				3.55209	-4.86e-06				3.55209	2.56e-05				3.4861	-0.0001967				3.55209	9.01e-05				3.55209	-0.0002183
		3.56051	1.57e-05				3.56051	0.00016571				3.56051	-5.15e-06				3.56051	2.32e-05				3.49452	-0.0002305				3.56051	8.97e-05				3.56051	-0.0002167
		3.56893	1.69e-05				3.56893	0.00016438				3.56893	-5.72e-06				3.56893	2.06e-05				3.50294	-0.0002749				3.56893	8.95e-05				3.56893	-0.0002145
		3.57734	1.79e-05				3.57734	0.00016307				3.57734	-6.44e-06				3.57734	1.8e-05				3.51135	-0.0003471				3.57734	8.97e-05				3.57734	-0.0002117
		3.58576	1.88e-05				3.58576	0.00016178				3.58576	-7.19e-06				3.58576	1.54e-05				3.51977	-0.0004447				3.58576	9.01e-05				3.58576	-0.0002084
		3.59418	1.96e-05				3.59418	0.00016055				3.59418	-7.83e-06				3.59418	1.29e-05				3.52819	-0.0005534				3.59418	9.07e-05				3.59418	-0.0002044
		3.6026	2.03e-05				3.60259	0.0001594				3.6026	-8.26e-06				3.6026	1.06e-05				3.53661	-0.0006665				3.6026	9.14e-05				3.6026	-0.0001999
		3.61101	2.1e-05				3.61101	0.00015838				3.61101	-8.4e-06				3.61101	8.58e-06				3.54502	-0.0007618				3.61101	9.22e-05				3.61101	-0.000195
		3.61943	2.17e-05				3.61943	0.00015755				3.61943	-8.21e-06				3.61943	6.87e-06				3.55344	-0.0007538				3.61943	9.32e-05				3.61943	-0.0001897
		3.62785	2.24e-05				3.62785	0.00015697				3.62785	-7.71e-06				3.62785	5.48e-06				3.56186	-0.0007036				3.62785	9.42e-05				3.62785	-0.0001842
		3.63626	2.29e-05				3.63626	0.00015671				3.63626	-6.95e-06				3.63626	4.38e-06				3.57028	-0.0006618				3.63626	9.53e-05				3.63626	-0.0001787
		3.64468	2.31e-05				3.64468	0.00015681				3.64468	-6.02e-06				3.64468	3.52e-06				3.57869	-0.0006309				3.64468	9.65e-05				3.64468	-0.0001733
		3.6531	2.31e-05				3.6531	0.00015732				3.6531	-5.04e-06				3.6531	2.81e-06				3.58711	-0.0005926				3.6531	9.78e-05				3.6531	-0.0001683
		3.66152	2.26e-05				3.66152	0.00015825				3.66152	-4.12e-06				3.66152	2.15e-06				3.59553	-0.0005404				3.66152	9.91e-05				3.66152	-0.0001639
		3.66993	2.17e-05				3.66993	0.00015958				3.66993	-3.4e-06				3.66993	1.43e-06				3.60394	-0.000485				3.66993	0.0001005				3.66993	-0.0001602
		3.67835	2.06e-05				3.67835	0.00016127				3.67835	-2.95e-06				3.67835	5.65e-07				3.61236	-0.0004401				3.67835	0.00010179				3.67835	-0.0001573
		3.68677	1.93e-05				3.68677	0.00016325				3.68677	-2.84e-06				3.68677	-4.92e-07				3.62078	-0.0004089				3.68677	0.0001029				3.68677	-0.0001553
		3.69519	1.8e-05				3.69518	0.00016542				3.69519	-3.08e-06				3.69519	-1.76e-06				3.6292	-0.0003704				3.69519	0.00010374				3.69519	-0.000154
		3.7036	1.71e-05				3.7036	0.00016768				3.7036	-3.63e-06				3.7036	-3.19e-06				3.63761	-0.0003234				3.7036	0.00010419				3.7036	-0.0001535
		3.71202	1.68e-05				3.71202	0.00016989				3.71202	-4.43e-06				3.71202	-4.71e-06				3.64603	-0.0002862				3.71202	0.00010417				3.71202	-0.0001536
		3.72044	1.71e-05				3.72044	0.00017194				3.72044	-5.35e-06				3.72044	-6.19e-06				3.65445	-0.0002643				3.72044	0.00010361				3.72044	-0.0001543
		3.72885	1.81e-05				3.72885	0.00017371				3.72885	-6.26e-06				3.72885	-7.47e-06				3.66287	-0.0002648				3.72885	0.0001025				3.72885	-0.0001553
		3.73727	1.98e-05				3.73727	0.00017511				3.73727	-6.99e-06				3.73727	-8.39e-06				3.67128	-0.0002888				3.73727	0.00010086				3.73727	-0.0001567
		3.74569	2.21e-05				3.74569	0.00017606				3.74569	-7.39e-06				3.74569	-8.81e-06				3.6797	-0.0002515				3.74569	9.88e-05				3.74569	-0.0001584
		3.75411	2.46e-05				3.75411	0.00017654				3.75411	-7.32e-06				3.75411	-8.61e-06				3.68812	-0.0001937				3.75411	9.63e-05				3.75411	-0.0001603
		3.76252	2.71e-05				3.76252	0.00017655				3.76252	-6.68e-06				3.76252	-7.76e-06				3.69653	-0.0001506				3.76252	9.36e-05				3.76252	-0.0001624
		3.77094	2.93e-05				3.77094	0.00017613				3.77094	-5.39e-06				3.77094	-6.26e-06				3.70495	-0.0001519				3.77094	9.07e-05				3.77094	-0.0001648
		3.77936	3.1e-05				3.77936	0.00017536				3.77936	-3.45e-06				3.77936	-4.2e-06				3.71337	-0.0002113				3.77936	8.79e-05				3.77936	-0.0001673
		3.78778	3.19e-05				3.78777	0.00017433				3.78778	-9.03e-07				3.78778	-1.73e-06				3.72179	-0.0002954				3.78778	8.5e-05				3.78778	-0.00017
		3.79619	3.2e-05				3.79619	0.00017314				3.79619	2.15e-06				3.79619	9.72e-07				3.7302	-0.0003843				3.79619	8.22e-05				3.79619	-0.0001728
		3.80461	3.12e-05				3.80461	0.00017193				3.80461	5.54e-06				3.80461	3.69e-06				3.73862	-0.0004271				3.80461	7.94e-05				3.80461	-0.0001756
		3.81303	2.96e-05				3.81303	0.00017077				3.81303	9.05e-06				3.81303	6.24e-06				3.74704	-0.000431				3.81303	7.66e-05				3.81303	-0.0001783
		3.82144	2.73e-05				3.82144	0.00016975				3.82144	1.24e-05				3.82144	8.45e-06				3.75546	-0.0004332				3.82144	7.37e-05				3.82144	-0.0001807
		3.82986	2.45e-05				3.82986	0.00016891				3.82986	1.54e-05				3.82986	1.02e-05				3.76387	-0.0004438				3.82986	7.06e-05				3.82986	-0.0001826
		3.83828	2.13e-05				3.83828	0.00016824				3.83828	1.78e-05				3.83828	1.14e-05				3.77229	-0.000396				3.83828	6.71e-05				3.83828	-0.0001839
		3.8467	1.79e-05				3.8467	0.0001677				3.8467	1.94e-05				3.8467	1.21e-05				3.78071	-0.0003222				3.8467	6.33e-05				3.8467	-0.0001844
		3.85511	1.44e-05				3.85511	0.00016721				3.85511	2e-05				3.85511	1.24e-05				3.78913	-0.0002585				3.85511	5.91e-05				3.85511	-0.000184
		3.86353	1.09e-05				3.86353	0.00016668				3.86353	1.96e-05				3.86353	1.23e-05				3.79754	-0.0002075				3.86353	5.45e-05				3.86353	-0.0001826
		3.87195	7.48e-06				3.87195	0.00016601				3.87195	1.82e-05				3.87195	1.19e-05				3.80596	-0.0001672				3.87195	4.97e-05				3.87195	-0.0001804
		3.88037	4.27e-06				3.88036	0.00016511				3.88037	1.59e-05				3.88037	1.15e-05				3.81438	-0.0001363				3.88037	4.47e-05				3.88037	-0.0001774
		3.88878	1.29e-06				3.88878	0.00016392				3.88878	1.29e-05				3.88878	1.1e-05				3.82279	-0.0001697				3.88878	3.99e-05				3.88878	-0.0001737
		3.8972	-1.46e-06				3.8972	0.00016239				3.8972	9.4e-06				3.8972	1.06e-05				3.83121	-0.0001836				3.8972	3.55e-05				3.8972	-0.0001695
		3.90562	-3.98e-06				3.90562	0.00016054				3.90562	5.64e-06				3.90562	1.04e-05				3.83963	-0.0001326				3.90562	3.18e-05				3.90562	-0.0001652
		3.91403	-6.3e-06				3.91403	0.0001584				3.91403	1.84e-06				3.91403	1.03e-05				3.84805	-5.73e-05				3.91403	2.9e-05				3.91403	-0.0001609
		3.92245	-8.44e-06				3.92245	0.00015604				3.92245	-1.82e-06				3.92245	1.03e-05				3.85646	-1.68e-05				3.92245	2.73e-05				3.92245	-0.0001568
		3.93087	-1.04e-05				3.93087	0.00015354				3.93087	-5.22e-06				3.93087	1.04e-05				3.86488	-2.62e-05				3.93087	2.66e-05				3.93087	-0.0001532
		3.93929	-1.22e-05				3.93929	0.00015098				3.93929	-8.31e-06				3.93929	1.06e-05				3.8733	-2.12e-05				3.93929	2.72e-05				3.93929	-0.0001503
		3.9477	-1.38e-05				3.9477	0.00014843				3.9477	-1.11e-05				3.9477	1.08e-05				3.88172	4.08e-05				3.9477	2.87e-05				3.9477	-0.0001481
		3.95612	-1.52e-05				3.95612	0.00014592				3.95612	-1.36e-05				3.95612	1.09e-05				3.89013	0.00013458				3.95612	3.11e-05				3.95612	-0.0001469
		3.96454	-1.64e-05				3.96454	0.00014347				3.96454	-1.6e-05				3.96454	1.1e-05				3.89855	0.0002248				3.96454	3.41e-05				3.96454	-0.0001467
		3.97296	-1.71e-05				3.97295	0.00014106				3.97296	-1.83e-05				3.97296	1.09e-05				3.90697	0.00030288				3.97296	3.77e-05				3.97296	-0.0001476
		3.98137	-1.75e-05				3.98137	0.00013869				3.98137	-2.07e-05				3.98137	1.08e-05				3.91538	0.00035055				3.98137	4.16e-05				3.98137	-0.0001496
		3.98979	-1.74e-05				3.98979	0.00013631				3.98979	-2.3e-05				3.98979	1.07e-05				3.9238	0.00035031				3.98979	4.58e-05				3.98979	-0.0001526
		3.99821	-1.68e-05				3.99821	0.0001339				3.99821	-2.55e-05				3.99821	1.06e-05				3.93222	0.00033166				3.99821	5.03e-05				3.99821	-0.0001566
		4.00662	-1.56e-05				4.00662	0.00013144				4.00662	-2.79e-05				4.00662	1.06e-05				3.94064	0.00027199				4.00662	5.49e-05				4.00662	-0.0001614
		4.01504	-1.4e-05				4.01504	0.00012893				4.01504	-3.03e-05				4.01504	1.06e-05				3.94905	0.0001645				4.01504	5.98e-05				4.01504	-0.0001667
		4.02346	-1.18e-05				4.02346	0.0001264				4.02346	-3.25e-05				4.02346	1.08e-05				3.95747	8.75e-05				4.02346	6.48e-05				4.02346	-0.0001722
		4.03188	-9.3e-06				4.03188	0.00012389				4.03188	-3.45e-05				4.03188	1.1e-05				3.96589	4.28e-05				4.03188	7e-05				4.03188	-0.0001777
		4.04029	-6.45e-06				4.04029	0.00012146				4.04029	-3.61e-05				4.04029	1.13e-05				3.97431	3.58e-06				4.04029	7.5e-05				4.04029	-0.0001828
		4.04871	-3.41e-06				4.04871	0.00011915				4.04871	-3.73e-05				4.04871	1.16e-05				3.98272	-3.58e-05				4.04871	7.97e-05				4.04871	-0.0001872
		4.05713	-3.18e-07				4.05713	0.00011699				4.05713	-3.81e-05				4.05713	1.17e-05				3.99114	-8.66e-05				4.05713	8.4e-05				4.05713	-0.0001907
		4.06555	2.69e-06				4.06554	0.00011503				4.06555	-3.86e-05				4.06555	1.16e-05				3.99956	-0.0001726				4.06555	8.75e-05				4.06555	-0.0001931
		4.07396	5.5e-06				4.07396	0.00011324				4.07396	-3.86e-05				4.07396	1.12e-05				4.00797	-0.0002752				4.07396	9e-05				4.07396	-0.0001943
		4.08238	7.99e-06				4.08238	0.0001116				4.08238	-3.85e-05				4.08238	1.06e-05				4.01639	-0.0003934				4.08238	9.14e-05				4.08238	-0.0001944
		4.0908	1.01e-05				4.0908	0.0001101				4.0908	-3.8e-05				4.0908	9.72e-06				4.02481	-0.0005023				4.0908	9.15e-05				4.0908	-0.0001936
		4.09921	1.19e-05				4.09921	0.00010868				4.09921	-3.74e-05				4.09921	8.7e-06				4.03323	-0.0005648				4.09921	9.04e-05				4.09921	-0.0001919
		4.10763	1.32e-05				4.10763	0.00010734				4.10763	-3.67e-05				4.10763	7.59e-06				4.04164	-0.0005372				4.10763	8.81e-05				4.10763	-0.0001897
		4.11605	1.43e-05				4.11605	0.00010606				4.11605	-3.58e-05				4.11605	6.44e-06				4.05006	-0.0004729				4.11605	8.49e-05				4.11605	-0.000187
		4.12447	1.51e-05				4.12447	0.00010485				4.12447	-3.47e-05				4.12447	5.26e-06				4.05848	-0.0003942				4.12447	8.09e-05				4.12447	-0.0001843
		4.13288	1.58e-05				4.13288	0.00010373				4.13288	-3.35e-05				4.13288	4.01e-06				4.0669	-0.0003194				4.13288	7.66e-05				4.13288	-0.0001816
		4.1413	1.64e-05				4.1413	0.00010276				4.1413	-3.22e-05				4.1413	2.6e-06				4.07531	-0.0002575				4.1413	7.21e-05				4.1413	-0.0001792
		4.14972	1.7e-05				4.14972	0.00010197				4.14972	-3.08e-05				4.14972	9.13e-07				4.08373	-0.0002063				4.14972	6.77e-05				4.14972	-0.000177
		4.15814	1.75e-05				4.15813	0.00010141				4.15814	-2.93e-05				4.15814	-1.19e-06				4.09215	-0.0001648				4.15814	6.37e-05				4.15814	-0.0001751
		4.16655	1.8e-05				4.16655	0.00010112				4.16655	-2.79e-05				4.16655	-3.79e-06				4.10056	-0.0001323				4.16655	6.03e-05				4.16655	-0.0001734
		4.17497	1.83e-05				4.17497	0.0001011				4.17497	-2.65e-05				4.17497	-6.92e-06				4.10898	-0.0001598				4.17497	5.75e-05				4.17497	-0.0001719
		4.18339	1.83e-05				4.18339	0.00010138				4.18339	-2.53e-05				4.18339	-1.05e-05				4.1174	-0.0002003				4.18339	5.55e-05				4.18339	-0.0001704
		4.1918	1.8e-05				4.1918	0.00010193				4.1918	-2.43e-05				4.1918	-1.45e-05				4.12582	-0.0002227				4.1918	5.41e-05				4.1918	-0.0001688
		4.20022	1.73e-05				4.20022	0.00010275				4.20022	-2.34e-05				4.20022	-1.86e-05				4.13423	-0.0002261				4.20022	5.33e-05				4.20022	-0.0001669
		4.20864	1.62e-05				4.20864	0.00010378				4.20864	-2.27e-05				4.20864	-2.27e-05				4.14265	-0.0002247				4.20864	5.29e-05				4.20864	-0.0001646
		4.21706	1.47e-05				4.21706	0.00010497				4.21706	-2.22e-05				4.21706	-2.66e-05				4.15107	-0.0002256				4.21706	5.27e-05				4.21706	-0.0001617
		4.22547	1.29e-05				4.22547	0.00010627				4.22547	-2.18e-05				4.22547	-3e-05				4.15949	-0.0002605				4.22547	5.25e-05				4.22547	-0.0001583
		4.23389	1.09e-05				4.23389	0.00010761				4.23389	-2.14e-05				4.23389	-3.3e-05				4.1679	-0.0003244				4.23389	5.21e-05				4.23389	-0.0001544
		4.24231	8.65e-06				4.24231	0.00010895				4.24231	-2.1e-05				4.24231	-3.56e-05				4.17632	-0.0004069				4.24231	5.13e-05				4.24231	-0.0001501
		4.25073	6.34e-06				4.25072	0.00011021				4.25073	-2.05e-05				4.25073	-3.79e-05				4.18474	-0.0005308				4.25073	5e-05				4.25073	-0.0001456
		4.25914	4.01e-06				4.25914	0.00011135				4.25914	-2.01e-05				4.25914	-3.99e-05				4.19315	-0.0006085				4.25914	4.82e-05				4.25914	-0.000141
		4.26756	1.74e-06				4.26756	0.00011234				4.26756	-1.96e-05				4.26756	-4.17e-05				4.20157	-0.0006281				4.26756	4.6e-05				4.26756	-0.0001367
		4.27598	-3.95e-07				4.27598	0.00011315				4.27598	-1.9e-05				4.27598	-4.34e-05				4.20999	-0.0006235				4.27598	4.34e-05				4.27598	-0.0001328
		4.2844	-2.33e-06				4.28439	0.00011374				4.2844	-1.85e-05				4.2844	-4.5e-05				4.21841	-0.0006125				4.28439	4.07e-05				4.2844	-0.0001295
		4.29281	-3.97e-06				4.29281	0.00011413				4.29281	-1.8e-05				4.29281	-4.64e-05				4.22682	-0.0006212				4.29281	3.79e-05				4.29281	-0.000127
		4.30123	-5.25e-06				4.30123	0.00011429				4.30123	-1.76e-05				4.30123	-4.76e-05				4.23524	-0.0006575				4.30123	3.53e-05				4.30123	-0.0001255
		4.30965	-6.09e-06				4.30965	0.00011424				4.30965	-1.73e-05				4.30965	-4.85e-05				4.24366	-0.0007009				4.30965	3.3e-05				4.30965	-0.0001249
		4.31806	-6.47e-06				4.31806	0.000114				4.31806	-1.72e-05				4.31806	-4.9e-05				4.25208	-0.0007427				4.31806	3.1e-05				4.31806	-0.0001251
		4.32648	-6.35e-06				4.32648	0.0001136				4.32648	-1.73e-05				4.32648	-4.9e-05				4.26049	-0.0007706				4.32648	2.93e-05				4.32648	-0.0001261
		4.3349	-5.75e-06				4.3349	0.00011309				4.3349	-1.76e-05				4.3349	-4.86e-05				4.26891	-0.0007234				4.3349	2.8e-05				4.3349	-0.0001278
		4.34332	-4.73e-06				4.34331	0.00011252				4.34332	-1.82e-05				4.34332	-4.78e-05				4.27733	-0.000652				4.34332	2.69e-05				4.34332	-0.0001299
		4.35173	-3.34e-06				4.35173	0.00011193				4.35173	-1.91e-05				4.35173	-4.69e-05				4.28574	-0.0005905				4.35173	2.61e-05				4.35173	-0.0001322
		4.36015	-1.68e-06				4.36015	0.00011134				4.36015	-2.02e-05				4.36015	-4.58e-05				4.29416	-0.0005801				4.36015	2.56e-05				4.36015	-0.0001346
		4.36857	1.31e-07				4.36857	0.00011077				4.36857	-2.15e-05				4.36857	-4.49e-05				4.30258	-0.0006131				4.36857	2.52e-05				4.36857	-0.0001369
		4.37699	1.98e-06				4.37698	0.0001102				4.37699	-2.3e-05				4.37699	-4.41e-05				4.311	-0.0006371				4.37699	2.49e-05				4.37699	-0.0001388
		4.3854	3.71e-06				4.3854	0.00010959				4.3854	-2.45e-05				4.3854	-4.37e-05				4.31941	-0.000636				4.3854	2.47e-05				4.3854	-0.0001403
		4.39382	5.18e-06				4.39382	0.00010888				4.39382	-2.59e-05				4.39382	-4.36e-05				4.32783	-0.0006243				4.39382	2.45e-05				4.39382	-0.0001413
		4.40224	6.24e-06				4.40224	0.00010802				4.40224	-2.71e-05				4.40224	-4.38e-05				4.33625	-0.0006025				4.40224	2.43e-05				4.40224	-0.0001416
		4.41065	6.77e-06				4.41065	0.00010694				4.41065	-2.8e-05				4.41065	-4.44e-05				4.34467	-0.0005728				4.41065	2.39e-05				4.41065	-0.0001413
		4.41907	6.66e-06				4.41907	0.0001056				4.41907	-2.86e-05				4.41907	-4.52e-05				4.35308	-0.0005473				4.41907	2.32e-05				4.41907	-0.0001403
		4.42749	5.85e-06				4.42749	0.00010402				4.42749	-2.86e-05				4.42749	-4.62e-05				4.3615	-0.0005298				4.42749	2.2e-05				4.42749	-0.0001387
		4.43591	4.36e-06				4.4359	0.00010221				4.43591	-2.83e-05				4.43591	-4.75e-05				4.36992	-0.0005086				4.43591	2.03e-05				4.43591	-0.0001365
		4.44432	2.26e-06				4.44432	0.00010025				4.44432	-2.75e-05				4.44432	-4.88e-05				4.37833	-0.0004893				4.44432	1.79e-05				4.44432	-0.0001337
		4.45274	-3.5e-07				4.45274	9.83e-05				4.45274	-2.64e-05				4.45274	-5.03e-05				4.38675	-0.0004765				4.45274	1.48e-05				4.45274	-0.0001303
		4.46116	-3.32e-06				4.46116	9.63e-05				4.46116	-2.51e-05				4.46116	-5.18e-05				4.39517	-0.0004773				4.46116	1.09e-05				4.46116	-0.0001265
		4.46958	-6.49e-06				4.46957	9.46e-05				4.46958	-2.36e-05				4.46958	-5.34e-05				4.40359	-0.0004763				4.46958	6.46e-06				4.46958	-0.0001224
		4.47799	-9.72e-06				4.47799	9.31e-05				4.47799	-2.2e-05				4.47799	-5.48e-05				4.412	-0.0004655				4.47799	1.43e-06				4.47799	-0.0001182
		4.48641	-1.29e-05				4.48641	9.2e-05				4.48641	-2.06e-05				4.48641	-5.6e-05				4.42042	-0.0004525				4.48641	-3.99e-06				4.48641	-0.0001142
		4.49483	-1.6e-05				4.49483	9.11e-05				4.49483	-1.93e-05				4.49483	-5.68e-05				4.42884	-0.0004559				4.49483	-9.63e-06				4.49483	-0.0001104
		4.50324	-1.89e-05				4.50324	9.05e-05				4.50324	-1.82e-05				4.50324	-5.72e-05				4.43726	-0.0004812				4.50324	-1.53e-05				4.50324	-0.0001074
		4.51166	-2.16e-05				4.51166	9.01e-05				4.51166	-1.72e-05				4.51166	-5.69e-05				4.44567	-0.0005258				4.51166	-2.08e-05				4.51166	-0.0001052
		4.52008	-2.41e-05				4.52008	8.96e-05				4.52008	-1.65e-05				4.52008	-5.57e-05				4.45409	-0.0005877				4.52008	-2.61e-05				4.52008	-0.000104
		4.5285	-2.65e-05				4.52849	8.9e-05				4.5285	-1.58e-05				4.5285	-5.36e-05				4.46251	-0.0006849				4.5285	-3.09e-05				4.5285	-0.0001041
		4.53691	-2.87e-05				4.53691	8.82e-05				4.53691	-1.52e-05				4.53691	-5.05e-05				4.47092	-0.0007529				4.53691	-3.53e-05				4.53691	-0.0001054
		4.54533	-3.07e-05				4.54533	8.7e-05				4.54533	-1.46e-05				4.54533	-4.65e-05				4.47934	-0.0007695				4.54533	-3.92e-05				4.54533	-0.0001078
		4.55375	-3.25e-05				4.55375	8.54e-05				4.55375	-1.39e-05				4.55375	-4.16e-05				4.48776	-0.0007581				4.55375	-4.26e-05				4.55375	-0.0001113
		4.56217	-3.41e-05				4.56216	8.35e-05				4.56217	-1.31e-05				4.56217	-3.61e-05				4.49618	-0.0007441				4.56217	-4.56e-05				4.56217	-0.0001156
		4.57058	-3.55e-05				4.57058	8.12e-05				4.57058	-1.23e-05				4.57058	-3.02e-05				4.50459	-0.0007352				4.57058	-4.82e-05				4.57058	-0.0001206
		4.579	-3.66e-05				4.579	7.88e-05				4.579	-1.14e-05				4.579	-2.46e-05				4.51301	-0.0007837				4.579	-5.06e-05				4.579	-0.000126
		4.58742	-3.74e-05				4.58742	7.62e-05				4.58742	-1.05e-05				4.58742	-1.95e-05				4.52143	-0.0008438				4.58742	-5.29e-05				4.58742	-0.0001315
		4.59583	-3.81e-05				4.59583	7.36e-05				4.59583	-9.62e-06				4.59583	-1.55e-05				4.52985	-0.0008457				4.59583	-5.51e-05				4.59583	-0.0001369
		4.60425	-3.84e-05				4.60425	7.11e-05				4.60425	-8.9e-06				4.60425	-1.3e-05				4.53826	-0.0007878				4.60425	-5.75e-05				4.60425	-0.000142
		4.61267	-3.87e-05				4.61267	6.88e-05				4.61267	-8.38e-06				4.61267	-1.23e-05				4.54668	-0.000736				4.61267	-6e-05				4.61267	-0.0001467
		4.62109	-3.88e-05				4.62108	6.67e-05				4.62109	-8.07e-06				4.62109	-1.35e-05				4.5551	-0.0007144				4.62109	-6.29e-05				4.62109	-0.0001508
		4.6295	-3.88e-05				4.6295	6.48e-05				4.6295	-8.01e-06				4.6295	-1.66e-05				4.56351	-0.0007228				4.6295	-6.6e-05				4.6295	-0.0001542
		4.63792	-3.88e-05				4.63792	6.33e-05				4.63792	-8.18e-06				4.63792	-2.14e-05				4.57193	-0.0007424				4.63792	-6.94e-05				4.63792	-0.0001569
		4.64634	-3.89e-05				4.64634	6.2e-05				4.64634	-8.54e-06				4.64634	-2.75e-05				4.58035	-0.0007639				4.64634	-7.31e-05				4.64634	-0.0001589
		4.65476	-3.92e-05				4.65475	6.11e-05				4.65476	-9.06e-06				4.65476	-3.44e-05				4.58877	-0.0007562				4.65476	-7.69e-05				4.65476	-0.0001603
		4.66317	-3.96e-05				4.66317	6.04e-05				4.66317	-9.7e-06				4.66317	-4.17e-05				4.59718	-0.0007442				4.66317	-8.1e-05				4.66317	-0.000161
		4.67159	-4.01e-05				4.67159	6.02e-05				4.67159	-1.04e-05				4.67159	-4.88e-05				4.6056	-0.0007452				4.67159	-8.51e-05				4.67159	-0.0001611
		4.68001	-4.08e-05				4.68001	6.02e-05				4.68001	-1.12e-05				4.68001	-5.53e-05				4.61402	-0.0007735				4.68001	-8.93e-05				4.68001	-0.0001606
		4.68842	-4.16e-05				4.68842	6.07e-05				4.68842	-1.21e-05				4.68842	-6.07e-05				4.62244	-0.0008214				4.68842	-9.36e-05				4.68842	-0.0001595
		4.69684	-4.24e-05				4.69684	6.15e-05				4.69684	-1.31e-05				4.69684	-6.49e-05				4.63085	-0.0008407				4.69684	-9.79e-05				4.69684	-0.000158
		4.70526	-4.33e-05				4.70526	6.27e-05				4.70526	-1.43e-05				4.70526	-6.76e-05				4.63927	-0.0008415				4.70526	-0.0001024				4.70526	-0.0001561
		4.71368	-4.42e-05				4.71367	6.43e-05				4.71368	-1.56e-05				4.71368	-6.89e-05				4.64769	-0.0008268				4.71368	-0.000107				4.71368	-0.000154
		4.72209	-4.5e-05				4.72209	6.63e-05				4.72209	-1.7e-05				4.72209	-6.89e-05				4.6561	-0.0008039				4.72209	-0.0001118				4.72209	-0.0001517
		4.73051	-4.57e-05				4.73051	6.86e-05				4.73051	-1.86e-05				4.73051	-6.79e-05				4.66452	-0.0007902				4.73051	-0.0001169				4.73051	-0.0001496
		4.73893	-4.64e-05				4.73893	7.11e-05				4.73893	-2.02e-05				4.73893	-6.6e-05				4.67294	-0.0007905				4.73893	-0.0001222				4.73893	-0.0001476
		4.74735	-4.71e-05				4.74734	7.38e-05				4.74735	-2.19e-05				4.74735	-6.36e-05				4.68136	-0.0007989				4.74735	-0.0001276				4.74735	-0.000146
		4.75576	-4.77e-05				4.75576	7.65e-05				4.75576	-2.36e-05				4.75576	-6.11e-05				4.68977	-0.0007151				4.75576	-0.0001332				4.75576	-0.0001447
		4.76418	-4.83e-05				4.76418	7.89e-05				4.76418	-2.52e-05				4.76418	-5.87e-05				4.69819	-0.0005733				4.76418	-0.0001387				4.76418	-0.0001438
		4.7726	-4.9e-05				4.7726	8.11e-05				4.7726	-2.66e-05				4.7726	-5.67e-05				4.70661	-0.0004405				4.7726	-0.0001442				4.7726	-0.000143
		4.78101	-4.96e-05				4.78101	8.28e-05				4.78101	-2.79e-05				4.78101	-5.54e-05				4.71503	-0.0003295				4.78101	-0.0001494				4.78101	-0.0001423
		4.78943	-5.03e-05				4.78943	8.39e-05				4.78943	-2.9e-05				4.78943	-5.48e-05				4.72344	-0.0002794				4.78943	-0.0001542				4.78943	-0.0001414
		4.79785	-5.09e-05				4.79785	8.45e-05				4.79785	-3e-05				4.79785	-5.5e-05				4.73186	-0.0002634				4.79785	-0.0001586				4.79785	-0.0001401
		4.80627	-5.15e-05				4.80626	8.43e-05				4.80627	-3.09e-05				4.80627	-5.58e-05				4.74028	-0.0002603				4.80627	-0.0001625				4.80627	-0.0001382
		4.81468	-5.22e-05				4.81468	8.36e-05				4.81468	-3.18e-05				4.81468	-5.7e-05				4.74869	-0.0003326				4.81468	-0.0001658				4.81468	-0.0001357
		4.8231	-5.27e-05				4.8231	8.24e-05				4.8231	-3.27e-05				4.8231	-5.83e-05				4.75711	-0.0003925				4.8231	-0.0001685				4.8231	-0.0001325
		4.83152	-5.32e-05				4.83152	8.08e-05				4.83152	-3.37e-05				4.83152	-5.94e-05				4.76553	-0.0003507				4.83152	-0.0001706				4.83152	-0.0001287
		4.83994	-5.35e-05				4.83993	7.88e-05				4.83994	-3.49e-05				4.83994	-6e-05				4.77395	-0.0002749				4.83994	-0.0001721				4.83994	-0.0001245
		4.84835	-5.36e-05				4.84835	7.65e-05				4.84835	-3.62e-05				4.84835	-5.99e-05				4.78236	-0.0002057				4.84835	-0.0001732				4.84835	-0.00012
		4.85677	-5.35e-05				4.85677	7.41e-05				4.85677	-3.77e-05				4.85677	-5.91e-05				4.79078	-0.0001444				4.85677	-0.0001737				4.85677	-0.0001156
		4.86519	-5.32e-05				4.86519	7.14e-05				4.86519	-3.94e-05				4.86519	-5.77e-05				4.7992	-9.05e-05				4.86519	-0.0001741				4.86519	-0.0001114
		4.8736	-5.25e-05				4.8736	6.86e-05				4.8736	-4.12e-05				4.8736	-5.56e-05				4.80762	-9.38e-05				4.8736	-0.0001742				4.8736	-0.0001078
		4.88202	-5.16e-05				4.88202	6.57e-05				4.88202	-4.3e-05				4.88202	-5.32e-05				4.81603	-0.0001277				4.88202	-0.0001743				4.88202	-0.0001047
		4.89044	-5.05e-05				4.89044	6.26e-05				4.89044	-4.5e-05				4.89044	-5.05e-05				4.82445	-0.000169				4.89044	-0.0001744				4.89044	-0.0001022
		4.89886	-4.93e-05				4.89885	5.93e-05				4.89886	-4.69e-05				4.89886	-4.79e-05				4.83287	-0.0002255				4.89886	-0.0001747				4.89886	-0.0001004
		4.90727	-4.78e-05				4.90727	5.59e-05				4.90727	-4.88e-05				4.90727	-4.53e-05				4.84128	-0.0002152				4.90727	-0.0001751				4.90727	-9.92e-05
		4.91569	-4.62e-05				4.91569	5.23e-05				4.91569	-5.06e-05				4.91569	-4.3e-05				4.8497	-0.0001744				4.91569	-0.0001757				4.91569	-9.86e-05
		4.92411	-4.45e-05				4.92411	4.85e-05				4.92411	-5.24e-05				4.92411	-4.09e-05				4.85812	-0.0001405				4.92411	-0.0001764				4.92411	-9.84e-05
		4.93253	-4.25e-05				4.93252	4.46e-05				4.93253	-5.39e-05				4.93253	-3.9e-05				4.86654	-0.0001142				4.93253	-0.0001772				4.93253	-9.87e-05
		4.94094	-4.03e-05				4.94094	4.07e-05				4.94094	-5.52e-05				4.94094	-3.73e-05				4.87495	-0.0001082				4.94094	-0.000178				4.94094	-9.92e-05
		4.94936	-3.78e-05				4.94936	3.66e-05				4.94936	-5.63e-05				4.94936	-3.56e-05				4.88337	-0.0001476				4.94936	-0.0001787				4.94936	-0.0001001
		4.95778	-3.49e-05				4.95778	3.26e-05				4.95778	-5.69e-05				4.95778	-3.39e-05				4.89179	-0.000237				4.95778	-0.0001794				4.95778	-0.0001012
		4.96619	-3.16e-05				4.96619	2.87e-05				4.96619	-5.69e-05				4.96619	-3.2e-05				4.90021	-0.0003427				4.96619	-0.0001801				4.96619	-0.0001025
		4.97461	-2.81e-05				4.97461	2.48e-05				4.97461	-5.64e-05				4.97461	-3e-05				4.90862	-0.0004332				4.97461	-0.0001805				4.97461	-0.0001039
		4.98303	-2.43e-05				4.98303	2.1e-05				4.98303	-5.51e-05				4.98303	-2.77e-05				4.91704	-0.0005101				4.98303	-0.0001809				4.98303	-0.0001053
		4.99145	-2.05e-05				4.99144	1.74e-05				4.99145	-5.31e-05				4.99145	-2.52e-05				4.92546	-0.0005784				4.99145	-0.000181				4.99145	-0.0001064
		4.99986	-1.67e-05				4.99986	1.4e-05				4.99986	-5.04e-05				4.99986	-2.24e-05				4.93387	-0.0006281				4.99986	-0.0001809				4.99986	-0.0001072
		5.00828	-1.32e-05				5.00828	1.1e-05				5.00828	-4.71e-05				5.00828	-1.93e-05				4.94229	-0.0006646				5.00828	-0.0001806				5.00828	-0.0001075
		5.0167	-1.02e-05				5.0167	8.24e-06				5.0167	-4.33e-05				5.0167	-1.61e-05				4.95071	-0.0006931				5.0167	-0.00018				5.0167	-0.0001072
		5.02512	-7.66e-06				5.02511	5.96e-06				5.02512	-3.91e-05				5.02512	-1.28e-05				4.95913	-0.0007009				5.02512	-0.0001791				5.02512	-0.0001063
		5.03353	-5.82e-06				5.03353	4.17e-06				5.03353	-3.49e-05				5.03353	-9.27e-06				4.96754	-0.0007058				5.03353	-0.000178				5.03353	-0.0001048
		5.04195	-4.71e-06				5.04195	2.91e-06				5.04195	-3.08e-05				5.04195	-5.71e-06				4.97596	-0.0007181				5.04195	-0.0001768				5.04195	-0.0001029
		5.05037	-4.33e-06				5.05037	2.2e-06				5.05037	-2.71e-05				5.05037	-2.09e-06				4.98438	-0.0007702				5.05037	-0.0001754				5.05037	-0.0001006
		5.05878	-4.67e-06				5.05878	1.99e-06				5.05878	-2.39e-05				5.05878	1.56e-06				4.9928	-0.0008221				5.05878	-0.0001741				5.05878	-9.81e-05
		5.0672	-5.68e-06				5.0672	2.25e-06				5.0672	-2.14e-05				5.0672	5.22e-06				5.00121	-0.0008506				5.0672	-0.0001728				5.0672	-9.55e-05
		5.07562	-7.29e-06				5.07562	2.89e-06				5.07562	-1.96e-05				5.07562	8.85e-06				5.00963	-0.000858				5.07562	-0.0001716				5.07562	-9.29e-05
		5.08404	-9.44e-06				5.08404	3.79e-06				5.08404	-1.85e-05				5.08404	1.24e-05				5.01805	-0.0008296				5.08404	-0.0001706				5.08404	-9.04e-05
		5.09245	-1.2e-05				5.09245	4.84e-06				5.09245	-1.81e-05				5.09245	1.59e-05				5.02646	-0.0007895				5.09245	-0.0001697				5.09245	-8.8e-05
		5.10087	-1.51e-05				5.10087	5.93e-06				5.10087	-1.82e-05				5.10087	1.92e-05				5.03488	-0.0007613				5.10087	-0.0001688				5.10087	-8.56e-05
		5.10929	-1.84e-05				5.10929	6.94e-06				5.10929	-1.87e-05				5.10929	2.23e-05				5.0433	-0.0007487				5.10929	-0.0001678				5.10929	-8.32e-05
		5.11771	-2.2e-05				5.1177	7.79e-06				5.11771	-1.96e-05				5.11771	2.5e-05				5.05172	-0.0008084				5.11771	-0.0001667				5.11771	-8.1e-05
		5.12612	-2.59e-05				5.12612	8.43e-06				5.12612	-2.07e-05				5.12612	2.74e-05				5.06013	-0.000843				5.12612	-0.0001653				5.12612	-7.88e-05
		5.13454	-2.99e-05				5.13454	8.83e-06				5.13454	-2.2e-05				5.13454	2.92e-05				5.06855	-0.0008464				5.13454	-0.0001635				5.13454	-7.7e-05
		5.14296	-3.41e-05				5.14296	9e-06				5.14296	-2.33e-05				5.14296	3.04e-05				5.07697	-0.0008419				5.14296	-0.0001614				5.14296	-7.55e-05
		5.15137	-3.83e-05				5.15137	8.96e-06				5.15137	-2.47e-05				5.15137	3.09e-05				5.08539	-0.0007878				5.15137	-0.0001589				5.15137	-7.46e-05
		5.15979	-4.25e-05				5.15979	8.76e-06				5.15979	-2.62e-05				5.15979	3.06e-05				5.0938	-0.0007188				5.15979	-0.000156				5.15979	-7.43e-05
		5.16821	-4.65e-05				5.16821	8.45e-06				5.16821	-2.78e-05				5.16821	2.95e-05				5.10222	-0.0006588				5.16821	-0.0001527				5.16821	-7.47e-05
		5.17663	-5.05e-05				5.17663	8.1e-06				5.17663	-2.95e-05				5.17663	2.73e-05				5.11064	-0.0006151				5.17663	-0.0001491				5.17663	-7.59e-05
		5.18504	-5.42e-05				5.18504	7.75e-06				5.18504	-3.13e-05				5.18504	2.43e-05				5.11905	-0.0006152				5.18504	-0.0001452				5.18504	-7.78e-05
		5.19346	-5.76e-05				5.19346	7.45e-06				5.19346	-3.32e-05				5.19346	2.03e-05				5.12747	-0.0006219				5.19346	-0.000141				5.19346	-8.02e-05
		5.20188	-6.08e-05				5.20188	7.24e-06				5.20188	-3.52e-05				5.20188	1.55e-05				5.13589	-0.0005872				5.20188	-0.0001368				5.20188	-8.3e-05
		5.2103	-6.35e-05				5.21029	7.13e-06				5.2103	-3.73e-05				5.2103	9.96e-06				5.14431	-0.0005258				5.2103	-0.0001326				5.2103	-8.6e-05
		5.21871	-6.58e-05				5.21871	7.15e-06				5.21871	-3.94e-05				5.21871	3.96e-06				5.15272	-0.0004656				5.21871	-0.0001286				5.21871	-8.91e-05
		5.22713	-6.77e-05				5.22713	7.31e-06				5.22713	-4.16e-05				5.22713	-2.28e-06				5.16114	-0.0004133				5.22713	-0.0001249				5.22713	-9.23e-05
		5.23555	-6.92e-05				5.23555	7.61e-06				5.23555	-4.39e-05				5.23555	-8.53e-06				5.16956	-0.0004485				5.23555	-0.0001217				5.23555	-9.56e-05
		5.24396	-7.02e-05				5.24396	8.02e-06				5.24396	-4.61e-05				5.24396	-1.45e-05				5.17798	-0.0005173				5.24396	-0.0001193				5.24396	-9.89e-05
		5.25238	-7.08e-05				5.25238	8.52e-06				5.25238	-4.83e-05				5.25238	-2.01e-05				5.18639	-0.0005365				5.25238	-0.0001178				5.25238	-0.0001023
		5.2608	-7.11e-05				5.2608	9.06e-06				5.2608	-5.05e-05				5.2608	-2.51e-05				5.19481	-0.0004917				5.2608	-0.0001175				5.2608	-0.0001059
		5.26922	-7.12e-05				5.26922	9.6e-06				5.26922	-5.26e-05				5.26922	-2.94e-05				5.20323	-0.0004413				5.26922	-0.0001185				5.26922	-0.0001098
		5.27763	-7.11e-05				5.27763	1.01e-05				5.27763	-5.46e-05				5.27763	-3.31e-05				5.21164	-0.0004096				5.27763	-0.000121				5.27763	-0.0001138
		5.28605	-7.1e-05				5.28605	1.04e-05				5.28605	-5.64e-05				5.28605	-3.63e-05				5.22006	-0.0004382				5.28605	-0.0001249				5.28605	-0.000118
		5.29447	-7.1e-05				5.29447	1.06e-05				5.29447	-5.8e-05				5.29447	-3.91e-05				5.22848	-0.0005488				5.29447	-0.0001303				5.29447	-0.0001224
		5.30289	-7.1e-05				5.30288	1.06e-05				5.30289	-5.93e-05				5.30289	-4.18e-05				5.2369	-0.0006864				5.30289	-0.000137				5.30289	-0.0001268
		5.3113	-7.12e-05				5.3113	1.03e-05				5.3113	-6.03e-05				5.3113	-4.43e-05				5.24531	-0.0007931				5.3113	-0.0001448				5.3113	-0.0001312
		5.31972	-7.14e-05				5.31972	9.86e-06				5.31972	-6.09e-05				5.31972	-4.69e-05				5.25373	-0.0008637				5.31972	-0.0001533				5.31972	-0.0001354
		5.32814	-7.15e-05				5.32814	9.25e-06				5.32814	-6.1e-05				5.32814	-4.97e-05				5.26215	-0.0008838				5.32814	-0.0001624				5.32814	-0.0001392
		5.33655	-7.14e-05				5.33655	8.53e-06				5.33655	-6.08e-05				5.33655	-5.25e-05				5.27057	-0.0008366				5.33655	-0.0001715				5.33655	-0.0001427
		5.34497	-7.1e-05				5.34497	7.76e-06				5.34497	-6.02e-05				5.34497	-5.54e-05				5.27898	-0.0007689				5.34497	-0.0001805				5.34497	-0.0001456
		5.35339	-7.03e-05				5.35339	7.02e-06				5.35339	-5.93e-05				5.35339	-5.81e-05				5.2874	-0.0007115				5.35339	-0.000189				5.35339	-0.000148
		5.36181	-6.9e-05				5.36181	6.37e-06				5.36181	-5.83e-05				5.36181	-6.06e-05				5.29582	-0.0006666				5.36181	-0.0001969				5.36181	-0.0001498
		5.37022	-6.72e-05				5.37022	5.85e-06				5.37022	-5.72e-05				5.37022	-6.27e-05				5.30423	-0.0006408				5.37022	-0.0002042				5.37022	-0.0001509
		5.37864	-6.5e-05				5.37864	5.48e-06				5.37864	-5.62e-05				5.37864	-6.44e-05				5.31265	-0.0006398				5.37864	-0.0002108				5.37864	-0.0001515
		5.38706	-6.23e-05				5.38706	5.25e-06				5.38706	-5.54e-05				5.38706	-6.56e-05				5.32107	-0.000663				5.38706	-0.0002167				5.38706	-0.0001515
		5.39548	-5.94e-05				5.39547	5.14e-06				5.39548	-5.49e-05				5.39548	-6.64e-05				5.32949	-0.0007298				5.39548	-0.0002223				5.39548	-0.0001512
		5.40389	-5.64e-05				5.40389	5.1e-06				5.40389	-5.47e-05				5.40389	-6.69e-05				5.3379	-0.0007308				5.40389	-0.0002275				5.40389	-0.0001505
		5.41231	-5.34e-05				5.41231	5.07e-06				5.41231	-5.48e-05				5.41231	-6.73e-05				5.34632	-0.0005412				5.41231	-0.0002325				5.41231	-0.0001497
		5.42073	-5.05e-05				5.42073	5.01e-06				5.42073	-5.52e-05				5.42073	-6.77e-05				5.35474	-0.0003531				5.42073	-0.0002374				5.42073	-0.0001488
		5.42914	-4.79e-05				5.42914	4.88e-06				5.42914	-5.57e-05				5.42914	-6.83e-05				5.36316	-0.0002616				5.42914	-0.0002421				5.42914	-0.0001479
		5.43756	-4.57e-05				5.43756	4.66e-06				5.43756	-5.63e-05				5.43756	-6.91e-05				5.37157	-0.0003272				5.43756	-0.0002467				5.43756	-0.0001471
		5.44598	-4.38e-05				5.44598	4.38e-06				5.44598	-5.68e-05				5.44598	-7.01e-05				5.37999	-0.0004136				5.44598	-0.0002509				5.44598	-0.0001463
		5.4544	-4.22e-05				5.4544	4.06e-06				5.4544	-5.73e-05				5.4544	-7.11e-05				5.38841	-0.0004644				5.4544	-0.0002546				5.4544	-0.0001455
		5.46281	-4.09e-05				5.46281	3.78e-06				5.46281	-5.77e-05				5.46281	-7.22e-05				5.39682	-0.0004981				5.46281	-0.0002575				5.46281	-0.0001446
		5.47123	-3.98e-05				5.47123	3.58e-06				5.47123	-5.79e-05				5.47123	-7.3e-05				5.40524	-0.00052				5.47123	-0.0002597				5.47123	-0.0001436
		5.47965	-3.88e-05				5.47965	3.51e-06				5.47965	-5.79e-05				5.47965	-7.34e-05				5.41366	-0.0004905				5.47965	-0.0002609				5.47965	-0.0001424
		5.48807	-3.79e-05				5.48806	3.61e-06				5.48807	-5.78e-05				5.48807	-7.32e-05				5.42208	-0.0004382				5.48807	-0.0002612				5.48807	-0.0001411
		5.49648	-3.69e-05				5.49648	3.87e-06				5.49648	-5.76e-05				5.49648	-7.24e-05				5.43049	-0.0003881				5.49648	-0.0002607				5.49648	-0.0001396
		5.5049	-3.58e-05				5.5049	4.28e-06				5.5049	-5.72e-05				5.5049	-7.11e-05				5.43891	-0.0003546				5.5049	-0.0002594				5.5049	-0.0001381
		5.51332	-3.46e-05				5.51332	4.79e-06				5.51332	-5.67e-05				5.51332	-6.92e-05				5.44733	-0.0003419				5.51332	-0.0002578				5.51332	-0.0001366
		5.52174	-3.33e-05				5.52173	5.37e-06				5.52174	-5.61e-05				5.52174	-6.71e-05				5.45575	-0.0003544				5.52173	-0.0002559				5.52174	-0.0001352
		5.53015	-3.19e-05				5.53015	5.96e-06				5.53015	-5.53e-05				5.53015	-6.49e-05				5.46416	-0.0004104				5.53015	-0.000254				5.53015	-0.000134
		5.53857	-3.03e-05				5.53857	6.53e-06				5.53857	-5.44e-05				5.53857	-6.3e-05				5.47258	-0.0004529				5.53857	-0.0002524				5.53857	-0.0001332
		5.54699	-2.88e-05				5.54699	7.04e-06				5.54699	-5.33e-05				5.54699	-6.16e-05				5.481	-0.0004693				5.54699	-0.000251				5.54699	-0.0001325
		5.5554	-2.73e-05				5.5554	7.5e-06				5.5554	-5.2e-05				5.5554	-6.1e-05				5.48941	-0.000484				5.5554	-0.00025				5.5554	-0.0001321
		5.56382	-2.59e-05				5.56382	7.9e-06				5.56382	-5.04e-05				5.56382	-6.14e-05				5.49783	-0.0005042				5.56382	-0.0002494				5.56382	-0.0001317
		5.57224	-2.47e-05				5.57224	8.24e-06				5.57224	-4.87e-05				5.57224	-6.29e-05				5.50625	-0.0005316				5.57224	-0.000249				5.57224	-0.0001312
		5.58066	-2.39e-05				5.58065	8.53e-06				5.58066	-4.67e-05				5.58066	-6.55e-05				5.51467	-0.000559				5.58066	-0.0002488				5.58066	-0.0001304
		5.58907	-2.33e-05				5.58907	8.78e-06				5.58907	-4.47e-05				5.58907	-6.91e-05				5.52308	-0.0005828				5.58907	-0.0002488				5.58907	-0.0001289
		5.59749	-2.32e-05				5.59749	9e-06				5.59749	-4.27e-05				5.59749	-7.37e-05				5.5315	-0.0005807				5.59749	-0.0002487				5.59749	-0.0001268
		5.60591	-2.35e-05				5.60591	9.21e-06				5.60591	-4.07e-05				5.60591	-7.89e-05				5.53992	-0.0005585				5.60591	-0.0002486				5.60591	-0.0001239
		5.61433	-2.42e-05				5.61432	9.42e-06				5.61433	-3.89e-05				5.61433	-8.45e-05				5.54834	-0.0005753				5.61432	-0.0002483				5.61433	-0.0001202
		5.62274	-2.53e-05				5.62274	9.68e-06				5.62274	-3.73e-05				5.62274	-9.02e-05				5.55675	-0.0006498				5.62274	-0.000248				5.62274	-0.0001159
		5.63116	-2.7e-05				5.63116	1e-05				5.63116	-3.6e-05				5.63116	-9.57e-05				5.56517	-0.000729				5.63116	-0.0002476				5.63116	-0.0001112
		5.63958	-2.9e-05				5.63958	1.04e-05				5.63958	-3.5e-05				5.63958	-0.0001005				5.57359	-0.0008004				5.63958	-0.0002471				5.63958	-0.0001063
		5.64799	-3.15e-05				5.64799	1.09e-05				5.64799	-3.44e-05				5.64799	-0.0001045				5.582	-0.0008689				5.64799	-0.0002467				5.64799	-0.0001015
		5.65641	-3.45e-05				5.65641	1.16e-05				5.65641	-3.4e-05				5.65641	-0.0001074				5.59042	-0.0009155				5.65641	-0.0002463				5.65641	-9.7e-05
		5.66483	-3.78e-05				5.66483	1.24e-05				5.66483	-3.4e-05				5.66483	-0.000109				5.59884	-0.0009408				5.66483	-0.0002461				5.66483	-9.31e-05
		5.67325	-4.13e-05				5.67324	1.33e-05				5.67325	-3.42e-05				5.67325	-0.0001092				5.60726	-0.0009237				5.67325	-0.0002462				5.67325	-8.98e-05
		5.68166	-4.51e-05				5.68166	1.44e-05				5.68166	-3.47e-05				5.68166	-0.0001082				5.61567	-0.0009306				5.68166	-0.0002466				5.68166	-8.73e-05
		5.69008	-4.89e-05				5.69008	1.55e-05				5.69008	-3.55e-05				5.69008	-0.0001059				5.62409	-0.0009924				5.69008	-0.0002477				5.69008	-8.56e-05
		5.6985	-5.25e-05				5.6985	1.67e-05				5.6985	-3.66e-05				5.6985	-0.0001025				5.63251	-0.0009921				5.6985	-0.0002494				5.6985	-8.45e-05
		5.70692	-5.59e-05				5.70691	1.79e-05				5.70692	-3.79e-05				5.70692	-9.83e-05				5.64093	-0.0009158				5.70692	-0.000252				5.70692	-8.39e-05
		5.71533	-5.88e-05				5.71533	1.9e-05				5.71533	-3.95e-05				5.71533	-9.34e-05				5.64934	-0.0008114				5.71533	-0.0002554				5.71533	-8.37e-05
		5.72375	-6.11e-05				5.72375	1.99e-05				5.72375	-4.13e-05				5.72375	-8.81e-05				5.65776	-0.0007189				5.72375	-0.0002597				5.72375	-8.36e-05
		5.73217	-6.26e-05				5.73217	2.04e-05				5.73217	-4.34e-05				5.73217	-8.27e-05				5.66618	-0.0006483				5.73217	-0.0002649				5.73217	-8.34e-05
		5.74058	-6.34e-05				5.74058	2.06e-05				5.74058	-4.58e-05				5.74058	-7.73e-05				5.67459	-0.0006154				5.74058	-0.0002708				5.74058	-8.3e-05
		5.749	-6.34e-05				5.749	2.02e-05				5.749	-4.83e-05				5.749	-7.2e-05				5.68301	-0.0006006				5.749	-0.0002772				5.749	-8.21e-05
		5.75742	-6.26e-05				5.75742	1.93e-05				5.75742	-5.09e-05				5.75742	-6.71e-05				5.69143	-0.0005948				5.75742	-0.0002838				5.75742	-8.06e-05
		5.76584	-6.11e-05				5.76583	1.78e-05				5.76584	-5.37e-05				5.76584	-6.24e-05				5.69985	-0.0005987				5.76584	-0.0002904				5.76584	-7.85e-05
		5.77425	-5.91e-05				5.77425	1.57e-05				5.77425	-5.64e-05				5.77425	-5.81e-05				5.70826	-0.0006233				5.77425	-0.0002967				5.77425	-7.58e-05
		5.78267	-5.68e-05				5.78267	1.31e-05				5.78267	-5.9e-05				5.78267	-5.41e-05				5.71668	-0.0006735				5.78267	-0.0003022				5.78267	-7.24e-05
		5.79109	-5.43e-05				5.79109	1.01e-05				5.79109	-6.14e-05				5.79109	-5.04e-05				5.7251	-0.0007231				5.79109	-0.0003068				5.79109	-6.85e-05
		5.79951	-5.2e-05				5.7995	6.74e-06				5.79951	-6.36e-05				5.79951	-4.69e-05				5.73352	-0.0007634				5.79951	-0.0003102				5.79951	-6.42e-05
		5.80792	-4.99e-05				5.80792	3.2e-06				5.80792	-6.54e-05				5.80792	-4.38e-05				5.74193	-0.0007975				5.80792	-0.0003122				5.80792	-5.96e-05
		5.81634	-4.84e-05				5.81634	-3.98e-07				5.81634	-6.68e-05				5.81634	-4.08e-05				5.75035	-0.0008264				5.81634	-0.0003129				5.81634	-5.49e-05
		5.82476	-4.75e-05				5.82476	-3.95e-06				5.82476	-6.79e-05				5.82476	-3.81e-05				5.75877	-0.0008392				5.82476	-0.0003122				5.82476	-5.03e-05
		5.83317	-4.72e-05				5.83317	-7.35e-06				5.83317	-6.87e-05				5.83317	-3.55e-05				5.76718	-0.0008323				5.83317	-0.0003103				5.83317	-4.6e-05
		5.84159	-4.76e-05				5.84159	-1.05e-05				5.84159	-6.91e-05				5.84159	-3.3e-05				5.7756	-0.0008079				5.84159	-0.0003076				5.84159	-4.21e-05
		5.85001	-4.86e-05				5.85001	-1.34e-05				5.85001	-6.92e-05				5.85001	-3.07e-05				5.78402	-0.0007518				5.85001	-0.0003042				5.85001	-3.89e-05
		5.85843	-5e-05				5.85842	-1.58e-05				5.85843	-6.91e-05				5.85843	-2.83e-05				5.79244	-0.0006798				5.85843	-0.0003006				5.85843	-3.64e-05
		5.86684	-5.15e-05				5.86684	-1.79e-05				5.86684	-6.89e-05				5.86684	-2.58e-05				5.80085	-0.0006134				5.86684	-0.000297				5.86684	-3.48e-05
		5.87526	-5.31e-05				5.87526	-1.95e-05				5.87526	-6.86e-05				5.87526	-2.32e-05				5.80927	-0.0005569				5.87526	-0.0002937				5.87526	-3.41e-05
		5.88368	-5.45e-05				5.88368	-2.07e-05				5.88368	-6.82e-05				5.88368	-2.05e-05				5.81769	-0.0005076				5.88368	-0.0002909				5.88368	-3.43e-05
		5.8921	-5.57e-05				5.89209	-2.15e-05				5.8921	-6.79e-05				5.8921	-1.77e-05				5.82611	-0.0004638				5.8921	-0.0002887				5.8921	-3.55e-05
		5.90051	-5.65e-05				5.90051	-2.18e-05				5.90051	-6.77e-05				5.90051	-1.49e-05				5.83452	-0.0004448				5.90051	-0.0002871				5.90051	-3.74e-05
		5.90893	-5.71e-05				5.90893	-2.18e-05				5.90893	-6.77e-05				5.90893	-1.23e-05				5.84294	-0.0004572				5.90893	-0.000286				5.90893	-4.01e-05
		5.91735	-5.74e-05				5.91735	-2.16e-05				5.91735	-6.79e-05				5.91735	-9.91e-06				5.85136	-0.0005426				5.91735	-0.0002852				5.91735	-4.34e-05
		5.92576	-5.77e-05				5.92576	-2.11e-05				5.92576	-6.84e-05				5.92576	-7.94e-06				5.85978	-0.000627				5.92576	-0.0002845				5.92576	-4.72e-05
		5.93418	-5.81e-05				5.93418	-2.06e-05				5.93418	-6.92e-05				5.93418	-6.46e-06				5.86819	-0.0006751				5.93418	-0.0002838				5.93418	-5.13e-05
		5.9426	-5.86e-05				5.9426	-2e-05				5.9426	-7.01e-05				5.9426	-5.51e-06				5.87661	-0.0006931				5.9426	-0.000283				5.9426	-5.56e-05
		5.95102	-5.93e-05				5.95101	-1.96e-05				5.95102	-7.11e-05				5.95102	-5.06e-06				5.88503	-0.0006868				5.95102	-0.0002819				5.95102	-6.01e-05
		5.95943	-6.02e-05				5.95943	-1.94e-05				5.95943	-7.22e-05				5.95943	-5.01e-06				5.89344	-0.0006337				5.95943	-0.0002806				5.95943	-6.45e-05
		5.96785	-6.14e-05				5.96785	-1.95e-05				5.96785	-7.31e-05				5.96785	-5.23e-06				5.90186	-0.0005722				5.96785	-0.0002791				5.96785	-6.9e-05
		5.97627	-6.26e-05				5.97627	-1.99e-05				5.97627	-7.38e-05				5.97627	-5.6e-06				5.91028	-0.0005243				5.97627	-0.0002776				5.97627	-7.32e-05
		5.98469	-6.39e-05				5.98468	-2.07e-05				5.98469	-7.41e-05				5.98469	-5.97e-06				5.9187	-0.0005202				5.98469	-0.0002764				5.98469	-7.73e-05
		5.9931	-6.51e-05				5.9931	-2.17e-05				5.9931	-7.41e-05				5.9931	-6.28e-06				5.92711	-0.0005543				5.9931	-0.0002756				5.9931	-8.1e-05
		6.00152	-6.6e-05				6.00152	-2.3e-05				6.00152	-7.36e-05				6.00152	-6.48e-06				5.93553	-0.0006156				6.00152	-0.0002756				6.00152	-8.43e-05
		6.00994	-6.66e-05				6.00994	-2.45e-05				6.00994	-7.26e-05				6.00994	-6.58e-06				5.94395	-0.0007228				6.00994	-0.0002763				6.00994	-8.71e-05
		6.01835	-6.68e-05				6.01835	-2.61e-05				6.01835	-7.13e-05				6.01835	-6.62e-06				5.95237	-0.0008067				6.01835	-0.0002781				6.01835	-8.94e-05
		6.02677	-6.66e-05				6.02677	-2.75e-05				6.02677	-6.95e-05				6.02677	-6.66e-06				5.96078	-0.0008548				6.02677	-0.000281				6.02677	-9.09e-05
		6.03519	-6.61e-05				6.03519	-2.88e-05				6.03519	-6.75e-05				6.03519	-6.73e-06				5.9692	-0.0008904				6.03519	-0.000285				6.03519	-9.15e-05
		6.04361	-6.53e-05				6.0436	-2.98e-05				6.04361	-6.53e-05				6.04361	-6.88e-06				5.97762	-0.0009253				6.04361	-0.0002901				6.04361	-9.13e-05
		6.05202	-6.43e-05				6.05202	-3.04e-05				6.05202	-6.3e-05				6.05202	-7.12e-06				5.98603	-0.0009619				6.05202	-0.0002961				6.05202	-9.01e-05
		6.06044	-6.34e-05				6.06044	-3.05e-05				6.06044	-6.09e-05				6.06044	-7.43e-06				5.99445	-0.0009899				6.06044	-0.0003029				6.06044	-8.79e-05
		6.06886	-6.25e-05				6.06886	-3.02e-05				6.06886	-5.88e-05				6.06886	-7.81e-06				6.00287	-0.001012				6.06886	-0.0003103				6.06886	-8.47e-05
		6.07728	-6.19e-05				6.07727	-2.94e-05				6.07728	-5.72e-05				6.07728	-8.25e-06				6.01129	-0.0010402				6.07728	-0.0003181				6.07728	-8.05e-05
		6.08569	-6.16e-05				6.08569	-2.82e-05				6.08569	-5.58e-05				6.08569	-8.75e-06				6.0197	-0.0010778				6.08569	-0.0003258				6.08569	-7.54e-05
		6.09411	-6.16e-05				6.09411	-2.69e-05				6.09411	-5.5e-05				6.09411	-9.3e-06				6.02812	-0.0010693				6.09411	-0.0003333				6.09411	-6.95e-05
		6.10253	-6.19e-05				6.10253	-2.54e-05				6.10253	-5.46e-05				6.10253	-9.92e-06				6.03654	-0.0010391				6.10253	-0.0003402				6.10253	-6.28e-05
		6.11094	-6.26e-05				6.11094	-2.39e-05				6.11094	-5.46e-05				6.11094	-1.06e-05				6.04496	-0.0010334				6.11094	-0.0003464				6.11094	-5.57e-05
		6.11936	-6.34e-05				6.11936	-2.26e-05				6.11936	-5.5e-05				6.11936	-1.14e-05				6.05337	-0.0010604				6.11936	-0.0003515				6.11936	-4.83e-05
		6.12778	-6.43e-05				6.12778	-2.16e-05				6.12778	-5.57e-05				6.12778	-1.22e-05				6.06179	-0.0010665				6.12778	-0.0003555				6.12778	-4.07e-05
		6.1362	-6.51e-05				6.13619	-2.1e-05				6.1362	-5.65e-05				6.1362	-1.31e-05				6.07021	-0.0010475				6.1362	-0.0003584				6.1362	-3.33e-05
		6.14461	-6.59e-05				6.14461	-2.06e-05				6.14461	-5.72e-05				6.14461	-1.41e-05				6.07862	-0.0010137				6.14461	-0.0003602				6.14461	-2.62e-05
		6.15303	-6.65e-05				6.15303	-2.06e-05				6.15303	-5.78e-05				6.15303	-1.51e-05				6.08704	-0.0009902				6.15303	-0.0003611				6.15303	-1.96e-05
		6.16145	-6.68e-05				6.16145	-2.08e-05				6.16145	-5.82e-05				6.16145	-1.61e-05				6.09546	-0.0009867				6.16145	-0.0003612				6.16145	-1.38e-05
		6.16987	-6.68e-05				6.16986	-2.12e-05				6.16987	-5.83e-05				6.16987	-1.73e-05				6.10388	-0.0010249				6.16987	-0.0003606				6.16987	-8.66e-06
		6.17828	-6.67e-05				6.17828	-2.17e-05				6.17828	-5.81e-05				6.17828	-1.85e-05				6.11229	-0.0010668				6.17828	-0.0003598				6.17828	-4.38e-06
		6.1867	-6.64e-05				6.1867	-2.23e-05				6.1867	-5.76e-05				6.1867	-1.98e-05				6.12071	-0.0010639				6.1867	-0.0003587				6.1867	-8.91e-07
		6.19512	-6.6e-05				6.19512	-2.29e-05				6.19512	-5.69e-05				6.19512	-2.12e-05				6.12913	-0.0010436				6.19512	-0.0003577				6.19512	1.9e-06
		6.20353	-6.55e-05				6.20353	-2.34e-05				6.20353	-5.61e-05				6.20353	-2.26e-05				6.13755	-0.0010384				6.20353	-0.0003568				6.20353	4.15e-06
		6.21195	-6.52e-05				6.21195	-2.41e-05				6.21195	-5.52e-05				6.21195	-2.39e-05				6.14596	-0.0010533				6.21195	-0.0003563				6.21195	6.01e-06
		6.22037	-6.51e-05				6.22037	-2.48e-05				6.22037	-5.44e-05				6.22037	-2.5e-05				6.15438	-0.0010841				6.22037	-0.0003561				6.22037	7.68e-06
		6.22879	-6.53e-05				6.22878	-2.57e-05				6.22879	-5.38e-05				6.22879	-2.58e-05				6.1628	-0.0011283				6.22879	-0.0003564				6.22879	9.31e-06
		6.2372	-6.58e-05				6.2372	-2.68e-05				6.2372	-5.33e-05				6.2372	-2.6e-05				6.17121	-0.0011859				6.2372	-0.0003571				6.2372	1.1e-05
		6.24562	-6.67e-05				6.24562	-2.83e-05				6.24562	-5.3e-05				6.24562	-2.55e-05				6.17963	-0.0011923				6.24562	-0.0003581				6.24562	1.29e-05
		6.25404	-6.79e-05				6.25404	-3e-05				6.25404	-5.28e-05				6.25404	-2.42e-05				6.18805	-0.0011568				6.25404	-0.0003595				6.25404	1.5e-05
		6.26246	-6.94e-05				6.26245	-3.21e-05				6.26246	-5.28e-05				6.26246	-2.2e-05				6.19647	-0.0010991				6.26246	-0.0003611				6.26246	1.72e-05
		6.27087	-7.12e-05				6.27087	-3.45e-05				6.27087	-5.29e-05				6.27087	-1.9e-05				6.20488	-0.0010389				6.27087	-0.0003628				6.27087	1.94e-05
		6.27929	-7.3e-05				6.27929	-3.7e-05				6.27929	-5.31e-05				6.27929	-1.53e-05				6.2133	-0.0009895				6.27929	-0.0003645				6.27929	2.15e-05
		6.28771	-7.48e-05				6.28771	-3.97e-05				6.28771	-5.34e-05				6.28771	-1.11e-05				6.22172	-0.0009523				6.28771	-0.0003662				6.28771	2.34e-05
		6.29612	-7.64e-05				6.29612	-4.24e-05				6.29612	-5.37e-05				6.29612	-6.56e-06				6.23014	-0.000969				6.29612	-0.0003678				6.29612	2.48e-05
		6.30454	-7.77e-05				6.30454	-4.49e-05				6.30454	-5.41e-05				6.30454	-1.93e-06				6.23855	-0.0009798				6.30454	-0.0003691				6.30454	2.57e-05
		6.31296	-7.84e-05				6.31296	-4.71e-05				6.31296	-5.45e-05				6.31296	2.59e-06				6.24697	-0.0009517				6.31296	-0.0003702				6.31296	2.59e-05
		6.32138	-7.84e-05				6.32137	-4.89e-05				6.32138	-5.5e-05				6.32138	6.81e-06				6.25539	-0.0009088				6.32138	-0.0003711				6.32138	2.54e-05
		6.32979	-7.76e-05				6.32979	-5.03e-05				6.32979	-5.54e-05				6.32979	1.06e-05				6.2638	-0.0008794				6.32979	-0.0003716				6.32979	2.42e-05
		6.33821	-7.61e-05				6.33821	-5.11e-05				6.33821	-5.57e-05				6.33821	1.38e-05				6.27222	-0.0008704				6.33821	-0.0003717				6.33821	2.24e-05
		6.34663	-7.37e-05				6.34663	-5.15e-05				6.34663	-5.59e-05				6.34663	1.64e-05				6.28064	-0.0008732				6.34663	-0.0003716				6.34663	2e-05
		6.35505	-7.07e-05				6.35504	-5.15e-05				6.35505	-5.6e-05				6.35505	1.83e-05				6.28906	-0.0008839				6.35505	-0.0003713				6.35505	1.73e-05
		6.36346	-6.71e-05				6.36346	-5.12e-05				6.36346	-5.58e-05				6.36346	1.95e-05				6.29747	-0.0009478				6.36346	-0.0003707				6.36346	1.45e-05
		6.37188	-6.32e-05				6.37188	-5.06e-05				6.37188	-5.54e-05				6.37188	1.99e-05				6.30589	-0.0010206				6.37188	-0.0003702				6.37188	1.16e-05
		6.3803	-5.92e-05				6.3803	-4.99e-05				6.3803	-5.47e-05				6.3803	1.94e-05				6.31431	-0.0010821				6.3803	-0.0003698				6.3803	8.84e-06
		6.38871	-5.54e-05				6.38871	-4.93e-05				6.38871	-5.39e-05				6.38871	1.81e-05				6.32273	-0.001137				6.38871	-0.0003697				6.38871	6.44e-06
		6.39713	-5.19e-05				6.39713	-4.88e-05				6.39713	-5.29e-05				6.39713	1.58e-05				6.33114	-0.0011599				6.39713	-0.0003701				6.39713	4.44e-06
		6.40555	-4.91e-05				6.40555	-4.86e-05				6.40555	-5.2e-05				6.40555	1.26e-05				6.33956	-0.001141				6.40555	-0.0003711				6.40555	2.85e-06
		6.41397	-4.69e-05				6.41396	-4.87e-05				6.41397	-5.11e-05				6.41397	8.31e-06				6.34798	-0.0010842				6.41397	-0.0003729				6.41397	1.62e-06
		6.42238	-4.54e-05				6.42238	-4.92e-05				6.42238	-5.06e-05				6.42238	3e-06				6.35639	-0.0010093				6.42238	-0.0003755				6.42238	6.62e-07
		6.4308	-4.47e-05				6.4308	-4.99e-05				6.4308	-5.03e-05				6.4308	-3.31e-06				6.36481	-0.0009299				6.4308	-0.0003789				6.4308	-1.26e-07
		6.43922	-4.45e-05				6.43922	-5.1e-05				6.43922	-5.04e-05				6.43922	-1.06e-05				6.37323	-0.0008547				6.43922	-0.0003828				6.43922	-8.38e-07
		6.44764	-4.48e-05				6.44763	-5.21e-05				6.44764	-5.08e-05				6.44764	-1.86e-05				6.38165	-0.0008064				6.44764	-0.000387				6.44764	-1.52e-06
		6.45605	-4.55e-05				6.45605	-5.34e-05				6.45605	-5.13e-05				6.45605	-2.74e-05				6.39006	-0.0007915				6.45605	-0.0003912				6.45605	-2.15e-06
		6.46447	-4.66e-05				6.46447	-5.45e-05				6.46447	-5.19e-05				6.46447	-3.66e-05				6.39848	-0.0008086				6.46447	-0.0003953				6.46447	-2.64e-06
		6.47289	-4.78e-05				6.47289	-5.55e-05				6.47289	-5.22e-05				6.47289	-4.62e-05				6.4069	-0.0009159				6.47289	-0.0003988				6.47289	-2.84e-06
		6.4813	-4.92e-05				6.4813	-5.63e-05				6.4813	-5.21e-05				6.4813	-5.58e-05				6.41532	-0.0010158				6.4813	-0.0004016				6.4813	-2.58e-06
		6.48972	-5.08e-05				6.48972	-5.68e-05				6.48972	-5.14e-05				6.48972	-6.53e-05				6.42373	-0.0010809				6.48972	-0.0004036				6.48972	-1.69e-06
		6.49814	-5.25e-05				6.49814	-5.7e-05				6.49814	-5e-05				6.49814	-7.44e-05				6.43215	-0.0011334				6.49814	-0.0004047				6.49814	-3.22e-08
		6.50656	-5.44e-05				6.50655	-5.7e-05				6.50656	-4.79e-05				6.50656	-8.29e-05				6.44057	-0.0011778				6.50656	-0.0004052				6.50656	2.46e-06
		6.51497	-5.65e-05				6.51497	-5.69e-05				6.51497	-4.51e-05				6.51497	-9.07e-05				6.44898	-0.0011708				6.51497	-0.000405				6.51497	5.77e-06
		6.52339	-5.87e-05				6.52339	-5.66e-05				6.52339	-4.18e-05				6.52339	-9.76e-05				6.4574	-0.0011399				6.52339	-0.0004043				6.52339	9.8e-06
		6.53181	-6.09e-05				6.53181	-5.64e-05				6.53181	-3.82e-05				6.53181	-0.0001036				6.46582	-0.001107				6.53181	-0.0004034				6.53181	1.44e-05
		6.54023	-6.31e-05				6.54022	-5.63e-05				6.54023	-3.46e-05				6.54023	-0.0001085				6.47424	-0.0010303				6.54023	-0.0004024				6.54023	1.92e-05
		6.54864	-6.52e-05				6.54864	-5.64e-05				6.54864	-3.13e-05				6.54864	-0.0001122				6.48265	-0.0009306				6.54864	-0.0004016				6.54864	2.42e-05
		6.55706	-6.72e-05				6.55706	-5.67e-05				6.55706	-2.84e-05				6.55706	-0.0001147				6.49107	-0.0008792				6.55706	-0.0004009				6.55706	2.89e-05
		6.56548	-6.9e-05				6.56548	-5.72e-05				6.56548	-2.63e-05				6.56548	-0.0001159				6.49949	-0.0008948				6.56548	-0.0004006				6.56548	3.32e-05
		6.57389	-7.04e-05				6.57389	-5.8e-05				6.57389	-2.5e-05				6.57389	-0.0001159				6.50791	-0.0009089				6.57389	-0.0004006				6.57389	3.71e-05
		6.58231	-7.15e-05				6.58231	-5.91e-05				6.58231	-2.47e-05				6.58231	-0.0001146				6.51632	-0.0008936				6.58231	-0.000401				6.58231	4.02e-05
		6.59073	-7.24e-05				6.59073	-6.04e-05				6.59073	-2.52e-05				6.59073	-0.0001121				6.52474	-0.000839				6.59073	-0.0004018				6.59073	4.28e-05
		6.59915	-7.31e-05				6.59914	-6.19e-05				6.59915	-2.65e-05				6.59915	-0.0001085				6.53316	-0.0007979				6.59915	-0.0004031				6.59915	4.46e-05
		6.60756	-7.38e-05				6.60756	-6.35e-05				6.60756	-2.85e-05				6.60756	-0.000104				6.54157	-0.0007935				6.60756	-0.0004046				6.60756	4.59e-05
		6.61598	-7.46e-05				6.61598	-6.52e-05				6.61598	-3.1e-05				6.61598	-9.89e-05				6.54999	-0.0008032				6.61598	-0.0004065				6.61598	4.66e-05
		6.6244	-7.56e-05				6.6244	-6.68e-05				6.6244	-3.38e-05				6.6244	-9.32e-05				6.55841	-0.0008143				6.6244	-0.0004086				6.6244	4.68e-05
		6.63282	-7.71e-05				6.63281	-6.81e-05				6.63282	-3.67e-05				6.63282	-8.73e-05				6.56683	-0.0008259				6.63282	-0.0004109				6.63282	4.65e-05
		6.64123	-7.9e-05				6.64123	-6.91e-05				6.64123	-3.96e-05				6.64123	-8.15e-05				6.57524	-0.0008937				6.64123	-0.0004132				6.64123	4.58e-05
		6.64965	-8.14e-05				6.64965	-6.97e-05				6.64965	-4.23e-05				6.64965	-7.57e-05				6.58366	-0.0009334				6.64965	-0.0004153				6.64965	4.47e-05
		6.65807	-8.42e-05				6.65807	-6.98e-05				6.65807	-4.48e-05				6.65807	-7.03e-05				6.59208	-0.000929				6.65807	-0.0004173				6.65807	4.34e-05
		6.66648	-8.73e-05				6.66648	-6.93e-05				6.66648	-4.69e-05				6.66648	-6.53e-05				6.6005	-0.0008897				6.66648	-0.000419				6.66648	4.17e-05
		6.6749	-9.05e-05				6.6749	-6.83e-05				6.6749	-4.87e-05				6.6749	-6.06e-05				6.60891	-0.000851				6.6749	-0.0004204				6.6749	3.98e-05
		6.68332	-9.35e-05				6.68332	-6.68e-05				6.68332	-5.02e-05				6.68332	-5.64e-05				6.61733	-0.0008292				6.68332	-0.0004214				6.68332	3.77e-05
		6.69174	-9.62e-05				6.69173	-6.51e-05				6.69174	-5.14e-05				6.69174	-5.26e-05				6.62575	-0.0008625				6.69174	-0.0004223				6.69174	3.55e-05
		6.70015	-9.83e-05				6.70015	-6.33e-05				6.70015	-5.23e-05				6.70015	-4.91e-05				6.63416	-0.0008753				6.70015	-0.000423				6.70015	3.31e-05
		6.70857	-9.98e-05				6.70857	-6.16e-05				6.70857	-5.31e-05				6.70857	-4.6e-05				6.64258	-0.0008158				6.70857	-0.0004236				6.70857	3.07e-05
		6.71699	-0.0001005				6.71699	-6.02e-05				6.71699	-5.39e-05				6.71699	-4.32e-05				6.651	-0.0007155				6.71699	-0.0004244				6.71699	2.81e-05
		6.72541	-0.0001004				6.7254	-5.93e-05				6.72541	-5.46e-05				6.72541	-4.06e-05				6.65942	-0.0005691				6.72541	-0.0004253				6.72541	2.56e-05
		6.73382	-9.97e-05				6.73382	-5.9e-05				6.73382	-5.54e-05				6.73382	-3.82e-05				6.66783	-0.0004292				6.73382	-0.0004262				6.73382	2.3e-05
		6.74224	-9.84e-05				6.74224	-5.94e-05				6.74224	-5.62e-05				6.74224	-3.59e-05				6.67625	-0.0003218				6.74224	-0.0004271				6.74224	2.05e-05
		6.75066	-9.66e-05				6.75066	-6.04e-05				6.75066	-5.7e-05				6.75066	-3.36e-05				6.68467	-0.0003018				6.75066	-0.0004277				6.75066	1.82e-05
		6.75908	-9.45e-05				6.75907	-6.21e-05				6.75908	-5.8e-05				6.75908	-3.11e-05				6.69309	-0.0003688				6.75907	-0.000428				6.75908	1.61e-05
		6.76749	-9.21e-05				6.76749	-6.43e-05				6.76749	-5.89e-05				6.76749	-2.85e-05				6.7015	-0.0004003				6.76749	-0.0004276				6.76749	1.44e-05
		6.77591	-8.96e-05				6.77591	-6.69e-05				6.77591	-5.99e-05				6.77591	-2.55e-05				6.70992	-0.0003785				6.77591	-0.0004266				6.77591	1.3e-05
		6.78433	-8.7e-05				6.78432	-6.98e-05				6.78433	-6.08e-05				6.78433	-2.23e-05				6.71834	-0.0003211				6.78433	-0.0004247				6.78433	1.19e-05
		6.79274	-8.43e-05				6.79274	-7.27e-05				6.79274	-6.16e-05				6.79274	-1.89e-05				6.72675	-0.000266				6.79274	-0.0004221				6.79274	1.11e-05
		6.80116	-8.15e-05				6.80116	-7.55e-05				6.80116	-6.24e-05				6.80116	-1.54e-05				6.73517	-0.0002288				6.80116	-0.000419				6.80116	1.06e-05
		6.80958	-7.86e-05				6.80958	-7.82e-05				6.80958	-6.31e-05				6.80958	-1.2e-05				6.74359	-0.0002411				6.80958	-0.0004155				6.80958	1.03e-05
		6.818	-7.56e-05				6.81799	-8.05e-05				6.818	-6.37e-05				6.818	-8.73e-06				6.75201	-0.0002833				6.818	-0.0004119				6.818	1.02e-05
		6.82641	-7.27e-05				6.82641	-8.25e-05				6.82641	-6.44e-05				6.82641	-5.81e-06				6.76042	-0.0003387				6.82641	-0.0004085				6.82641	1.02e-05
		6.83483	-6.98e-05				6.83483	-8.4e-05				6.83483	-6.5e-05				6.83483	-3.34e-06				6.76884	-0.0004336				6.83483	-0.0004054				6.83483	1.02e-05
		6.84325	-6.72e-05				6.84325	-8.51e-05				6.84325	-6.58e-05				6.84325	-1.35e-06				6.77726	-0.0004539				6.84325	-0.0004029				6.84325	1.04e-05
		6.85167	-6.48e-05				6.85166	-8.59e-05				6.85167	-6.66e-05				6.85167	1.53e-07				6.78568	-0.0003716				6.85166	-0.000401				6.85167	1.06e-05
		6.86008	-6.29e-05				6.86008	-8.63e-05				6.86008	-6.76e-05				6.86008	1.25e-06				6.79409	-0.0002494				6.86008	-0.0003998				6.86008	1.11e-05
		6.8685	-6.13e-05				6.8685	-8.64e-05				6.8685	-6.87e-05				6.8685	2.07e-06				6.80251	-0.0001252				6.8685	-0.0003991				6.8685	1.17e-05
		6.87692	-6.02e-05				6.87691	-8.64e-05				6.87692	-6.98e-05				6.87692	2.74e-06				6.81093	-4.95e-05				6.87692	-0.0003991				6.87692	1.26e-05
		6.88533	-5.94e-05				6.88533	-8.62e-05				6.88533	-7.08e-05				6.88533	3.4e-06				6.81934	-3.69e-05				6.88533	-0.0003995				6.88533	1.35e-05
		6.89375	-5.89e-05				6.89375	-8.61e-05				6.89375	-7.17e-05				6.89375	4.16e-06				6.82776	5.37e-05				6.89375	-0.0004002				6.89375	1.46e-05
		6.90217	-5.85e-05				6.90217	-8.59e-05				6.90217	-7.23e-05				6.90217	5.08e-06				6.83618	0.00017834				6.90217	-0.0004011				6.90217	1.56e-05
		6.91059	-5.81e-05				6.91058	-8.58e-05				6.91059	-7.25e-05				6.91059	6.14e-06				6.8446	0.00028944				6.91059	-0.0004021				6.91059	1.65e-05
		6.919	-5.77e-05				6.919	-8.58e-05				6.919	-7.23e-05				6.919	7.27e-06				6.85301	0.00036178				6.919	-0.000403				6.919	1.71e-05
		6.92742	-5.72e-05				6.92742	-8.58e-05				6.92742	-7.15e-05				6.92742	8.34e-06				6.86143	0.00043238				6.92742	-0.0004038				6.92742	1.74e-05
		6.93584	-5.65e-05				6.93584	-8.58e-05				6.93584	-7.03e-05				6.93584	9.2e-06				6.86985	0.00050231				6.93584	-0.0004045				6.93584	1.73e-05
		6.94426	-5.58e-05				6.94425	-8.57e-05				6.94426	-6.86e-05				6.94426	9.7e-06				6.87827	0.00056241				6.94426	-0.000405				6.94426	1.69e-05
		6.95267	-5.52e-05				6.95267	-8.55e-05				6.95267	-6.66e-05				6.95267	9.72e-06				6.88668	0.00052395				6.95267	-0.0004053				6.95267	1.62e-05
		6.96109	-5.47e-05				6.96109	-8.5e-05				6.96109	-6.44e-05				6.96109	9.21e-06				6.8951	0.00044234				6.96109	-0.0004054				6.96109	1.52e-05
		6.96951	-5.46e-05				6.9695	-8.44e-05				6.96951	-6.22e-05				6.96951	8.18e-06				6.90352	0.00037222				6.96951	-0.0004055				6.96951	1.41e-05
		6.97792	-5.49e-05				6.97792	-8.35e-05				6.97792	-6.01e-05				6.97792	6.71e-06				6.91193	0.0003391				6.97792	-0.0004055				6.97792	1.3e-05
		6.98634	-5.56e-05				6.98634	-8.24e-05				6.98634	-5.82e-05				6.98634	4.93e-06				6.92035	0.00042679				6.98634	-0.0004055				6.98634	1.21e-05
		6.99476	-5.68e-05				6.99476	-8.11e-05				6.99476	-5.67e-05				6.99476	3e-06				6.92877	0.00059535				6.99476	-0.0004054				6.99476	1.13e-05
		7.00318	-5.82e-05				7.00317	-7.97e-05				7.00318	-5.55e-05				7.00318	1.08e-06				6.93719	0.00077814				7.00318	-0.0004053				7.00318	1.08e-05
		7.01159	-5.98e-05				7.01159	-7.83e-05				7.01159	-5.47e-05				7.01159	-7.19e-07				6.9456	0.00096006				7.01159	-0.0004051				7.01159	1.06e-05
		7.02001	-6.14e-05				7.02001	-7.68e-05				7.02001	-5.43e-05				7.02001	-2.3e-06				6.95402	0.0011093				7.02001	-0.0004047				7.02001	1.07e-05
		7.02843	-6.28e-05				7.02843	-7.55e-05				7.02843	-5.42e-05				7.02843	-3.61e-06				6.96244	0.00121478				7.02843	-0.0004041				7.02843	1.12e-05
		7.03685	-6.39e-05				7.03684	-7.42e-05				7.03685	-5.44e-05				7.03685	-4.66e-06				6.97086	0.00125494				7.03685	-0.0004033				7.03685	1.2e-05
		7.04526	-6.47e-05				7.04526	-7.31e-05				7.04526	-5.47e-05				7.04526	-5.47e-06				6.97927	0.00132876				7.04526	-0.0004023				7.04526	1.32e-05
		7.05368	-6.51e-05				7.05368	-7.21e-05				7.05368	-5.52e-05				7.05368	-6.09e-06				6.98769	0.00143193				7.05368	-0.0004011				7.05368	1.47e-05
		7.0621	-6.53e-05				7.06209	-7.12e-05				7.0621	-5.56e-05				7.0621	-6.59e-06				6.99611	0.00153949				7.0621	-0.0004				7.0621	1.66e-05
		7.07051	-6.54e-05				7.07051	-7.03e-05				7.07051	-5.58e-05				7.07051	-7.04e-06				7.00452	0.00169969				7.07051	-0.0003991				7.07051	1.88e-05
		7.07893	-6.54e-05				7.07893	-6.95e-05				7.07893	-5.58e-05				7.07893	-7.51e-06				7.01294	0.00189905				7.07893	-0.0003986				7.07893	2.13e-05
		7.08735	-6.55e-05				7.08735	-6.85e-05				7.08735	-5.54e-05				7.08735	-8.07e-06				7.02136	0.00211969				7.08735	-0.0003987				7.08735	2.39e-05
		7.09577	-6.57e-05				7.09576	-6.75e-05				7.09577	-5.46e-05				7.09577	-8.77e-06				7.02978	0.00234831				7.09577	-0.0003996				7.09577	2.65e-05
		7.10418	-6.6e-05				7.10418	-6.62e-05				7.10418	-5.33e-05				7.10418	-9.63e-06				7.03819	0.00258389				7.10418	-0.0004016				7.10418	2.89e-05
		7.1126	-6.63e-05				7.1126	-6.48e-05				7.1126	-5.16e-05				7.1126	-1.07e-05				7.04661	0.0029722				7.1126	-0.0004046				7.1126	3.1e-05
		7.12102	-6.66e-05				7.12102	-6.32e-05				7.12102	-4.95e-05				7.12102	-1.18e-05				7.05503	0.00339532				7.12102	-0.0004089				7.12102	3.27e-05
		7.12944	-6.67e-05				7.12943	-6.15e-05				7.12944	-4.7e-05				7.12944	-1.31e-05				7.06345	0.00378908				7.12944	-0.0004142				7.12944	3.37e-05
		7.13785	-6.64e-05				7.13785	-5.97e-05				7.13785	-4.43e-05				7.13785	-1.43e-05				7.07186	0.00440586				7.13785	-0.0004206				7.13785	3.41e-05
		7.14627	-6.56e-05				7.14627	-5.79e-05				7.14627	-4.16e-05				7.14627	-1.55e-05				7.08028	0.00544432				7.14627	-0.0004278				7.14627	3.39e-05
		7.15469	-6.45e-05				7.15469	-5.61e-05				7.15469	-3.88e-05				7.15469	-1.64e-05				7.0887	0.0067015				7.15469	-0.0004355				7.15469	3.32e-05
		7.1631	-6.28e-05				7.1631	-5.45e-05				7.1631	-3.61e-05				7.1631	-1.71e-05				7.09711	0.00793844				7.1631	-0.0004432				7.1631	3.21e-05
		7.17152	-6.09e-05				7.17152	-5.31e-05				7.17152	-3.37e-05				7.17152	-1.75e-05				7.10553	0.00905852				7.17152	-0.0004506				7.17152	3.08e-05
		7.17994	-5.87e-05				7.17994	-5.18e-05				7.17994	-3.14e-05				7.17994	-1.74e-05				7.11395	0.0100536				7.17994	-0.0004572				7.17994	2.95e-05
		7.18836	-5.64e-05				7.18835	-5.06e-05				7.18836	-2.93e-05				7.18836	-1.7e-05				7.12237	0.0107485				7.18836	-0.0004626				7.18836	2.83e-05
		7.19677	-5.43e-05				7.19677	-4.95e-05				7.19677	-2.74e-05				7.19677	-1.62e-05				7.13078	0.0115395				7.19677	-0.0004665				7.19677	2.74e-05
		7.20519	-5.25e-05				7.20519	-4.85e-05				7.20519	-2.57e-05				7.20519	-1.5e-05				7.1392	0.0125132				7.20519	-0.0004686				7.20519	2.68e-05
		7.21361	-5.1e-05				7.21361	-4.74e-05				7.21361	-2.41e-05				7.21361	-1.34e-05				7.14762	0.0135214				7.21361	-0.0004691				7.21361	2.67e-05
		7.22203	-4.99e-05				7.22202	-4.63e-05				7.22203	-2.26e-05				7.22203	-1.15e-05				7.15604	0.0144005				7.22203	-0.000468				7.22203	2.69e-05
		7.23044	-4.92e-05				7.23044	-4.5e-05				7.23044	-2.12e-05				7.23044	-9.37e-06				7.16445	0.0151081				7.23044	-0.0004656				7.23044	2.75e-05
		7.23886	-4.88e-05				7.23886	-4.36e-05				7.23886	-2e-05				7.23886	-7.09e-06				7.17287	0.0157245				7.23886	-0.0004623				7.23886	2.86e-05
		7.24728	-4.86e-05				7.24728	-4.2e-05				7.24728	-1.89e-05				7.24728	-4.79e-06				7.18129	0.0164336				7.24728	-0.0004584				7.24728	3e-05
		7.25569	-4.85e-05				7.25569	-4.04e-05				7.25569	-1.82e-05				7.25569	-2.59e-06				7.1897	0.0173681				7.25569	-0.0004545				7.25569	3.19e-05
		7.26411	-4.84e-05				7.26411	-3.86e-05				7.26411	-1.78e-05				7.26411	-6.25e-07				7.19812	0.0184088				7.26411	-0.0004508				7.26411	3.42e-05
		7.27253	-4.82e-05				7.27253	-3.69e-05				7.27253	-1.78e-05				7.27253	1.01e-06				7.20654	0.0194203				7.27253	-0.0004476				7.27253	3.71e-05
		7.28095	-4.8e-05				7.28094	-3.53e-05				7.28095	-1.84e-05				7.28095	2.22e-06				7.21496	0.020377				7.28095	-0.0004452				7.28095	4.07e-05
		7.28936	-4.75e-05				7.28936	-3.38e-05				7.28936	-1.94e-05				7.28936	2.96e-06				7.22337	0.0215446				7.28936	-0.0004436				7.28936	4.5e-05
		7.29778	-4.7e-05				7.29778	-3.25e-05				7.29778	-2.09e-05				7.29778	3.19e-06				7.23179	0.0231126				7.29778	-0.0004428				7.29778	5e-05
		7.3062	-4.63e-05				7.3062	-3.14e-05				7.3062	-2.27e-05				7.3062	2.92e-06				7.24021	0.0250809				7.3062	-0.0004427				7.3062	5.57e-05
		7.31462	-4.56e-05				7.31461	-3.05e-05				7.31462	-2.48e-05				7.31462	2.16e-06				7.24863	0.0272823				7.31462	-0.0004432				7.31462	6.2e-05
		7.32303	-4.47e-05				7.32303	-2.97e-05				7.32303	-2.7e-05				7.32303	8.97e-07				7.25704	0.0297629				7.32303	-0.0004443				7.32303	6.86e-05
		7.33145	-4.37e-05				7.33145	-2.9e-05				7.33145	-2.92e-05				7.33145	-8.43e-07				7.26546	0.0322558				7.33145	-0.0004457				7.33145	7.53e-05
		7.33987	-4.27e-05				7.33987	-2.84e-05				7.33987	-3.11e-05				7.33987	-3.05e-06				7.27388	0.0343942				7.33987	-0.0004473				7.33987	8.17e-05
		7.34828	-4.15e-05				7.34828	-2.77e-05				7.34828	-3.29e-05				7.34828	-5.72e-06				7.28229	0.0361109				7.34828	-0.0004491				7.34828	8.77e-05
		7.3567	-4.02e-05				7.3567	-2.69e-05				7.3567	-3.43e-05				7.3567	-8.8e-06				7.29071	0.0374982				7.3567	-0.0004508				7.3567	9.31e-05
		7.36512	-3.88e-05				7.36512	-2.62e-05				7.36512	-3.53e-05				7.36512	-1.22e-05				7.29913	0.0388979				7.36512	-0.0004524				7.36512	9.77e-05
		7.37354	-3.72e-05				7.37353	-2.53e-05				7.37354	-3.6e-05				7.37354	-1.59e-05				7.30755	0.0404389				7.37354	-0.0004537				7.37354	0.00010154
		7.38195	-3.55e-05				7.38195	-2.45e-05				7.38195	-3.62e-05				7.38195	-1.96e-05				7.31596	0.0421677				7.38195	-0.0004546				7.38195	0.00010476
		7.39037	-3.38e-05				7.39037	-2.37e-05				7.39037	-3.62e-05				7.39037	-2.34e-05				7.32438	0.0438502				7.39037	-0.0004549				7.39037	0.00010747
		7.39879	-3.2e-05				7.39879	-2.29e-05				7.39879	-3.58e-05				7.39879	-2.69e-05				7.3328	0.0453648				7.39879	-0.0004546				7.39879	0.00010985
		7.40721	-3.01e-05				7.4072	-2.21e-05				7.40721	-3.51e-05				7.40721	-3.01e-05				7.34122	0.0467234				7.40721	-0.0004536				7.40721	0.00011204
		7.41562	-2.82e-05				7.41562	-2.14e-05				7.41562	-3.42e-05				7.41562	-3.3e-05				7.34963	0.0483343				7.41562	-0.0004519				7.41562	0.00011414
		7.42404	-2.62e-05				7.42404	-2.07e-05				7.42404	-3.31e-05				7.42404	-3.53e-05				7.35805	0.0501009				7.42404	-0.0004495				7.42404	0.00011618
		7.43246	-2.42e-05				7.43246	-2.01e-05				7.43246	-3.19e-05				7.43246	-3.72e-05				7.36647	0.0518943				7.43246	-0.0004466				7.43246	0.00011812
		7.44087	-2.21e-05				7.44087	-1.94e-05				7.44087	-3.06e-05				7.44087	-3.87e-05				7.37488	0.0538659				7.44087	-0.0004433				7.44087	0.00011987
		7.44929	-1.99e-05				7.44929	-1.87e-05				7.44929	-2.94e-05				7.44929	-3.97e-05				7.3833	0.0559538				7.44929	-0.00044				7.44929	0.00012133
		7.45771	-1.77e-05				7.45771	-1.8e-05				7.45771	-2.84e-05				7.45771	-4.03e-05				7.39172	0.0579133				7.45771	-0.0004369				7.45771	0.0001224
		7.46613	-1.53e-05				7.46612	-1.71e-05				7.46613	-2.76e-05				7.46613	-4.06e-05				7.40014	0.0596777				7.46613	-0.0004341				7.46613	0.00012303
		7.47454	-1.28e-05				7.47454	-1.61e-05				7.47454	-2.72e-05				7.47454	-4.05e-05				7.40855	0.0618435				7.47454	-0.0004319				7.47454	0.00012322
		7.48296	-1.01e-05				7.48296	-1.49e-05				7.48296	-2.73e-05				7.48296	-4.01e-05				7.41697	0.0641527				7.48296	-0.0004304				7.48296	0.00012305
		7.49138	-7.19e-06				7.49138	-1.36e-05				7.49138	-2.79e-05				7.49138	-3.94e-05				7.42539	0.0665373				7.49138	-0.0004296				7.49138	0.00012262
		7.4998	-4.17e-06				7.49979	-1.21e-05				7.4998	-2.9e-05				7.4998	-3.83e-05				7.43381	0.0688571				7.4998	-0.0004296				7.4998	0.0001221
		7.50821	-1.09e-06				7.50821	-1.06e-05				7.50821	-3.07e-05				7.50821	-3.67e-05				7.44222	0.0710254				7.50821	-0.0004303				7.50821	0.00012163
		7.51663	1.95e-06				7.51663	-9.05e-06				7.51663	-3.28e-05				7.51663	-3.47e-05				7.45064	0.0733454				7.51663	-0.0004313				7.51663	0.00012132
		7.52505	4.79e-06				7.52505	-7.55e-06				7.52505	-3.52e-05				7.52505	-3.22e-05				7.45906	0.0756264				7.52505	-0.0004324				7.52505	0.00012124
		7.53346	7.26e-06				7.53346	-6.16e-06				7.53346	-3.78e-05				7.53346	-2.92e-05				7.46747	0.0777351				7.53346	-0.0004334				7.53346	0.00012142
		7.54188	9.2e-06				7.54188	-4.94e-06				7.54188	-4.03e-05				7.54188	-2.56e-05				7.47589	0.0800494				7.54188	-0.0004339				7.54188	0.0001218
		7.5503	1.05e-05				7.5503	-3.93e-06				7.5503	-4.26e-05				7.5503	-2.15e-05				7.48431	0.0832951				7.5503	-0.0004336				7.5503	0.00012236
		7.55872	1.11e-05				7.55871	-3.15e-06				7.55872	-4.47e-05				7.55872	-1.69e-05				7.49273	0.0868922				7.55872	-0.0004323				7.55872	0.00012303
		7.56713	1.1e-05				7.56713	-2.59e-06				7.56713	-4.64e-05				7.56713	-1.19e-05				7.50114	0.0902402				7.56713	-0.0004298				7.56713	0.0001238
		7.57555	1.04e-05				7.57555	-2.22e-06				7.57555	-4.77e-05				7.57555	-6.66e-06				7.50956	0.093264				7.57555	-0.000426				7.57555	0.00012471
		7.58397	9.44e-06				7.58397	-1.98e-06				7.58397	-4.87e-05				7.58397	-1.21e-06				7.51798	0.096057				7.58397	-0.0004208				7.58397	0.00012586
		7.59239	8.37e-06				7.59238	-1.82e-06				7.59239	-4.94e-05				7.59239	4.3e-06				7.5264	0.0986614				7.59239	-0.0004143				7.59239	0.00012741
		7.6008	7.43e-06				7.6008	-1.71e-06				7.6008	-4.99e-05				7.6008	9.73e-06				7.53481	0.101218				7.6008	-0.0004066				7.6008	0.00012955
		7.60922	6.81e-06				7.60922	-1.6e-06				7.60922	-5.04e-05				7.60922	1.5e-05				7.54323	0.104174				7.60922	-0.0003977				7.60922	0.0001325
		7.61764	6.64e-06				7.61764	-1.53e-06				7.61764	-5.08e-05				7.61764	1.99e-05				7.55165	0.107249				7.61764	-0.0003877				7.61764	0.00013642
		7.62605	6.98e-06				7.62605	-1.52e-06				7.62605	-5.14e-05				7.62605	2.46e-05				7.56006	0.110246				7.62605	-0.0003769				7.62605	0.0001414
		7.63447	7.78e-06				7.63447	-1.66e-06				7.63447	-5.21e-05				7.63447	2.88e-05				7.56848	0.113496				7.63447	-0.0003653				7.63447	0.00014746
		7.64289	8.93e-06				7.64289	-2.03e-06				7.64289	-5.28e-05				7.64289	3.26e-05				7.5769	0.117044				7.64289	-0.0003532				7.64289	0.00015448
		7.65131	1.03e-05				7.6513	-2.71e-06				7.65131	-5.38e-05				7.65131	3.62e-05				7.58532	0.120843				7.65131	-0.0003408				7.65131	0.00016227
		7.65972	1.16e-05				7.65972	-3.77e-06				7.65972	-5.48e-05				7.65972	3.95e-05				7.59373	0.125479				7.65972	-0.0003283				7.65972	0.00017054
		7.66814	1.28e-05				7.66814	-5.23e-06				7.66814	-5.59e-05				7.66814	4.27e-05				7.60215	0.130192				7.66814	-0.0003162				7.66814	0.00017897
		7.67656	1.39e-05				7.67656	-7.06e-06				7.67656	-5.72e-05				7.67656	4.61e-05				7.61057	0.134523				7.67656	-0.0003048				7.67656	0.0001872
		7.68498	1.46e-05				7.68497	-9.18e-06				7.68498	-5.87e-05				7.68498	4.98e-05				7.61899	0.13861				7.68498	-0.0002945				7.68498	0.00019488
		7.69339	1.51e-05				7.69339	-1.15e-05				7.69339	-6.04e-05				7.69339	5.39e-05				7.6274	0.142409				7.69339	-0.0002856				7.69339	0.00020174
		7.70181	1.54e-05				7.70181	-1.39e-05				7.70181	-6.22e-05				7.70181	5.87e-05				7.63582	0.145899				7.70181	-0.0002785				7.70181	0.00020756
		7.71023	1.57e-05				7.71023	-1.61e-05				7.71023	-6.43e-05				7.71023	6.42e-05				7.64424	0.149481				7.71023	-0.0002733				7.71023	0.00021222
		7.71864	1.61e-05				7.71864	-1.81e-05				7.71864	-6.66e-05				7.71864	7.06e-05				7.65265	0.154087				7.71864	-0.00027				7.71864	0.00021567
		7.72706	1.66e-05				7.72706	-1.98e-05				7.72706	-6.91e-05				7.72706	7.77e-05				7.66107	0.158922				7.72706	-0.0002686				7.72706	0.00021797
		7.73548	1.74e-05				7.73548	-2.11e-05				7.73548	-7.16e-05				7.73548	8.54e-05				7.66949	0.163489				7.73548	-0.0002687				7.73548	0.00021926
		7.7439	1.86e-05				7.74389	-2.2e-05				7.7439	-7.42e-05				7.7439	9.37e-05				7.67791	0.16776				7.7439	-0.0002701				7.7439	0.00021973
		7.75231	2.01e-05				7.75231	-2.25e-05				7.75231	-7.65e-05				7.75231	0.00010245				7.68632	0.171676				7.75231	-0.0002723				7.75231	0.00021965
		7.76073	2.2e-05				7.76073	-2.27e-05				7.76073	-7.86e-05				7.76073	0.00011132				7.69474	0.175201				7.76073	-0.0002749				7.76073	0.00021928
		7.76915	2.42e-05				7.76915	-2.26e-05				7.76915	-8.04e-05				7.76915	0.00012016				7.70316	0.178353				7.76915	-0.0002775				7.76915	0.00021891
		7.77757	2.66e-05				7.77756	-2.25e-05				7.77757	-8.16e-05				7.77757	0.00012876				7.71158	0.181131				7.77757	-0.0002797				7.77757	0.00021882
		7.78598	2.9e-05				7.78598	-2.22e-05				7.78598	-8.24e-05				7.78598	0.00013698				7.71999	0.183554				7.78598	-0.0002812				7.78598	0.00021926
		7.7944	3.14e-05				7.7944	-2.2e-05				7.7944	-8.25e-05				7.7944	0.0001447				7.72841	0.185598				7.7944	-0.0002817				7.7944	0.00022045
		7.80282	3.36e-05				7.80282	-2.18e-05				7.80282	-8.21e-05				7.80282	0.00015188				7.73683	0.187531				7.80282	-0.0002811				7.80282	0.00022255
		7.81123	3.55e-05				7.81123	-2.17e-05				7.81123	-8.11e-05				7.81123	0.00015854				7.74524	0.189344				7.81123	-0.0002793				7.81123	0.00022569
		7.81965	3.69e-05				7.81965	-2.15e-05				7.81965	-7.97e-05				7.81965	0.00016479				7.75366	0.190917				7.81965	-0.0002763				7.81965	0.00022991
		7.82807	3.8e-05				7.82807	-2.13e-05				7.82807	-7.79e-05				7.82807	0.0001708				7.76208	0.19224				7.82807	-0.0002719				7.82807	0.00023525
		7.83649	3.85e-05				7.83648	-2.1e-05				7.83649	-7.59e-05				7.83649	0.00017683				7.7705	0.19319				7.83649	-0.0002662				7.83649	0.0002417
		7.8449	3.87e-05				7.8449	-2.06e-05				7.8449	-7.38e-05				7.8449	0.00018318				7.77891	0.193922				7.8449	-0.0002593				7.8449	0.00024921
		7.85332	3.86e-05				7.85332	-2e-05				7.85332	-7.2e-05				7.85332	0.00019019				7.78733	0.194543				7.85332	-0.000251				7.85332	0.00025776
		7.86174	3.82e-05				7.86174	-1.91e-05				7.86174	-7.05e-05				7.86174	0.0001982				7.79575	0.195016				7.86174	-0.0002416				7.86174	0.00026732
		7.87016	3.77e-05				7.87015	-1.81e-05				7.87016	-6.95e-05				7.87016	0.00020756				7.80417	0.194774				7.87016	-0.0002308				7.87016	0.00027788
		7.87857	3.71e-05				7.87857	-1.68e-05				7.87857	-6.91e-05				7.87857	0.00021856				7.81258	0.194187				7.87857	-0.0002189				7.87857	0.00028947
		7.88699	3.66e-05				7.88699	-1.53e-05				7.88699	-6.95e-05				7.88699	0.00023148				7.821	0.193576				7.88699	-0.0002058				7.88699	0.0003022
		7.89541	3.6e-05				7.89541	-1.36e-05				7.89541	-7.06e-05				7.89541	0.00024651				7.82942	0.192912				7.89541	-0.0001916				7.89541	0.00031618
		7.90383	3.55e-05				7.90382	-1.18e-05				7.90383	-7.25e-05				7.90383	0.00026377				7.83783	0.192021				7.90382	-0.0001763				7.90383	0.00033157
		7.91224	3.51e-05				7.91224	-9.88e-06				7.91224	-7.49e-05				7.91224	0.00028331				7.84625	0.190722				7.91224	-0.0001598				7.91224	0.00034857
		7.92066	3.49e-05				7.92066	-7.93e-06				7.92066	-7.78e-05				7.92066	0.00030509				7.85467	0.189354				7.92066	-0.0001422				7.92066	0.00036738
		7.92908	3.49e-05				7.92907	-6e-06				7.92908	-8.09e-05				7.92908	0.00032902				7.86309	0.188088				7.92908	-0.0001235				7.92908	0.00038814
		7.93749	3.51e-05				7.93749	-4.14e-06				7.93749	-8.41e-05				7.93749	0.00035498				7.8715	0.186826				7.93749	-0.0001034				7.93749	0.00041098
		7.94591	3.58e-05				7.94591	-2.41e-06				7.94591	-8.7e-05				7.94591	0.00038281				7.87992	0.185581				7.94591	-8.21e-05				7.94591	0.00043595
		7.95433	3.7e-05				7.95433	-8.54e-07				7.95433	-8.94e-05				7.95433	0.00041236				7.88834	0.184296				7.95433	-5.93e-05				7.95433	0.00046302
		7.96275	3.88e-05				7.96274	5.03e-07				7.96275	-9.13e-05				7.96275	0.00044351				7.89676	0.182938				7.96275	-3.5e-05				7.96275	0.00049209
		7.97116	4.14e-05				7.97116	1.64e-06				7.97116	-9.25e-05				7.97116	0.0004762				7.90517	0.181674				7.97116	-9.2e-06				7.97116	0.00052299
		7.97958	4.46e-05				7.97958	2.54e-06				7.97958	-9.29e-05				7.97958	0.0005104				7.91359	0.180619				7.97958	1.83e-05				7.97958	0.00055553
		7.988	4.86e-05				7.988	3.22e-06				7.988	-9.25e-05				7.988	0.00054619				7.92201	0.179708				7.988	4.74e-05				7.988	0.00058951
		7.99642	5.32e-05				7.99641	3.68e-06				7.99642	-9.13e-05				7.99642	0.00058366				7.93043	0.178842				7.99641	7.82e-05				7.99642	0.00062478
		8.00483	5.85e-05				8.00483	3.93e-06				8.00483	-8.93e-05				8.00483	0.000623				7.93884	0.177991				8.00483	0.00011088				8.00483	0.00066121
		8.01325	6.44e-05				8.01325	3.99e-06				8.01325	-8.66e-05				8.01325	0.00066439				7.94726	0.177117				8.01325	0.0001454				8.01325	0.0006988
		8.02167	7.07e-05				8.02166	3.88e-06				8.02167	-8.33e-05				8.02167	0.00070803				7.95568	0.176355				8.02167	0.00018196				8.02167	0.00073758
		8.03008	7.74e-05				8.03008	3.66e-06				8.03008	-7.94e-05				8.03008	0.00075408				7.96409	0.175885				8.03008	0.00022074				8.03008	0.00077769
		8.0385	8.43e-05				8.0385	3.36e-06				8.0385	-7.5e-05				8.0385	0.00080266				7.97251	0.175564				8.0385	0.00026196				8.0385	0.00081931
		8.04692	9.14e-05				8.04692	3.08e-06				8.04692	-7.01e-05				8.04692	0.00085381				7.98093	0.175481				8.04692	0.00030583				8.04692	0.00086262
		8.05534	9.86e-05				8.05533	2.89e-06				8.05534	-6.48e-05				8.05534	0.00090747				7.98935	0.175575				8.05534	0.00035257				8.05534	0.00090783
		8.06375	0.00010593				8.06375	2.9e-06				8.06375	-5.93e-05				8.06375	0.00096353				7.99776	0.175656				8.06375	0.00040228				8.06375	0.00095505
		8.07217	0.00011322				8.07217	3.18e-06				8.07217	-5.35e-05				8.07217	0.00102179				8.00618	0.175671				8.07217	0.00045502				8.07217	0.00100435
		8.08059	0.00012047				8.08059	3.8e-06				8.08059	-4.77e-05				8.08059	0.00108201				8.0146	0.175641				8.08059	0.00051069				8.08059	0.0010557
		8.08901	0.00012762				8.089	4.78e-06				8.08901	-4.2e-05				8.08901	0.00114391				8.02302	0.175824				8.089	0.00056911				8.08901	0.00110894
		8.09742	0.00013462				8.09742	6.12e-06				8.09742	-3.65e-05				8.09742	0.00120722				8.03143	0.17626				8.09742	0.00062995				8.09742	0.00116386
		8.10584	0.00014141				8.10584	7.76e-06				8.10584	-3.14e-05				8.10584	0.00127159				8.03985	0.176889				8.10584	0.00069277				8.10584	0.00122014
		8.11426	0.00014796				8.11425	9.6e-06				8.11426	-2.67e-05				8.11426	0.0013367				8.04827	0.177593				8.11426	0.00075708				8.11426	0.0012774
		8.12267	0.00015422				8.12267	1.15e-05				8.12267	-2.27e-05				8.12267	0.00140217				8.05668	0.178221				8.12267	0.00082232				8.12267	0.00133526
		8.13109	0.00016016				8.13109	1.33e-05				8.13109	-1.93e-05				8.13109	0.00146759				8.0651	0.178734				8.13109	0.0008879				8.13109	0.0013933
		8.13951	0.00016576				8.13951	1.49e-05				8.13951	-1.67e-05				8.13951	0.00153248				8.07352	0.179095				8.13951	0.00095326				8.13951	0.00145115
		8.14793	0.00017103				8.14792	1.61e-05				8.14793	-1.49e-05				8.14793	0.00159634				8.08194	0.17938				8.14793	0.0010178				8.14793	0.00150846
		8.15634	0.00017596				8.15634	1.68e-05				8.15634	-1.39e-05				8.15634	0.00165864				8.09035	0.179709				8.15634	0.00108101				8.15634	0.0015649
		8.16476	0.0001806				8.16476	1.69e-05				8.16476	-1.36e-05				8.16476	0.00171882				8.09877	0.180054				8.16476	0.00114243				8.16476	0.00162022
		8.17318	0.00018499				8.17318	1.63e-05				8.17318	-1.41e-05				8.17318	0.00177636				8.10719	0.180365				8.17318	0.0012016				8.17318	0.00167416
		8.1816	0.0001892				8.18159	1.52e-05				8.1816	-1.52e-05				8.1816	0.00183077				8.11561	0.180638				8.1816	0.00125816				8.1816	0.0017265
		8.19001	0.0001933				8.19001	1.34e-05				8.19001	-1.69e-05				8.19001	0.00188161				8.12402	0.180674				8.19001	0.00131174				8.19001	0.00177703
		8.19843	0.00019737				8.19843	1.11e-05				8.19843	-1.89e-05				8.19843	0.00192857				8.13244	0.180417				8.19843	0.00136206				8.19843	0.00182549
		8.20685	0.00020148				8.20684	8.34e-06				8.20685	-2.13e-05				8.20685	0.00197143				8.14086	0.180071				8.20685	0.00140883				8.20685	0.00187162
		8.21526	0.00020569				8.21526	5.27e-06				8.21526	-2.38e-05				8.21526	0.00201009				8.14927	0.179595				8.21526	0.00145183				8.21526	0.00191513
		8.22368	0.00021005				8.22368	1.98e-06				8.22368	-2.63e-05				8.22368	0.00204456				8.15769	0.179011				8.22368	0.00149085				8.22368	0.00195569
		8.2321	0.00021458				8.2321	-1.4e-06				8.2321	-2.87e-05				8.2321	0.002075				8.16611	0.17836				8.2321	0.00152576				8.2321	0.00199298
		8.24052	0.0002193				8.24051	-4.76e-06				8.24052	-3.07e-05				8.24052	0.00210161				8.17453	0.177404				8.24052	0.00155641				8.24052	0.0020267
		8.24893	0.00022419				8.24893	-8e-06				8.24893	-3.25e-05				8.24893	0.00212466				8.18294	0.176186				8.24893	0.00158273				8.24893	0.00205662
		8.25735	0.00022924				8.25735	-1.11e-05				8.25735	-3.37e-05				8.25735	0.00214443				8.19136	0.174936				8.25735	0.00160468				8.25735	0.00208255
		8.26577	0.0002344				8.26577	-1.39e-05				8.26577	-3.46e-05				8.26577	0.00216116				8.19978	0.173725				8.26577	0.00162221				8.26577	0.00210444
		8.27419	0.00023964				8.27418	-1.63e-05				8.27419	-3.5e-05				8.27419	0.00217507				8.2082	0.172035				8.27419	0.00163533				8.27419	0.0021223
		8.2826	0.0002449				8.2826	-1.85e-05				8.2826	-3.51e-05				8.2826	0.00218627				8.21661	0.169955				8.2826	0.00164403				8.2826	0.00213625
		8.29102	0.00025012				8.29102	-2.03e-05				8.29102	-3.5e-05				8.29102	0.00219484				8.22503	0.167684				8.29102	0.00164833				8.29102	0.00214649
		8.29944	0.00025522				8.29943	-2.17e-05				8.29944	-3.48e-05				8.29944	0.00220079				8.23345	0.165416				8.29944	0.00164828				8.29944	0.00215328
		8.30785	0.00026014				8.30785	-2.27e-05				8.30785	-3.47e-05				8.30785	0.0022041				8.24186	0.16321				8.30785	0.00164395				8.30785	0.0021569
		8.31627	0.0002648				8.31627	-2.34e-05				8.31627	-3.48e-05				8.31627	0.00220475				8.25028	0.161053				8.31627	0.00163551				8.31627	0.00215763
		8.32469	0.00026914				8.32469	-2.38e-05				8.32469	-3.53e-05				8.32469	0.00220274				8.2587	0.158597				8.32469	0.00162319				8.32469	0.00215576
		8.33311	0.00027308				8.3331	-2.39e-05				8.33311	-3.63e-05				8.33311	0.0021981				8.26712	0.15572				8.33311	0.0016073				8.33311	0.00215153
		8.34152	0.00027657				8.34152	-2.38e-05				8.34152	-3.78e-05				8.34152	0.00219091				8.27553	0.152625				8.34152	0.00158825				8.34152	0.00214521
		8.34994	0.00027957				8.34994	-2.34e-05				8.34994	-3.98e-05				8.34994	0.00218129				8.28395	0.149633				8.34994	0.00156651				8.34994	0.00213701
		8.35836	0.00028208				8.35836	-2.29e-05				8.35836	-4.23e-05				8.35836	0.00216936				8.29237	0.146798				8.35836	0.00154263				8.35836	0.00212715
		8.36678	0.00028408				8.36677	-2.22e-05				8.36678	-4.5e-05				8.36678	0.0021553				8.30079	0.143692				8.36678	0.00151713				8.36678	0.00211585
		8.37519	0.00028559				8.37519	-2.13e-05				8.37519	-4.78e-05				8.37519	0.00213925				8.3092	0.140462				8.37519	0.00149055				8.37519	0.00210334
		8.38361	0.00028665				8.38361	-2.03e-05				8.38361	-5.07e-05				8.38361	0.00212138				8.31762	0.137446				8.38361	0.00146337				8.38361	0.00208985
		8.39203	0.00028728				8.39202	-1.91e-05				8.39203	-5.34e-05				8.39203	0.00210186				8.32604	0.134547				8.39203	0.00143603				8.39203	0.00207563
		8.40044	0.00028751				8.40044	-1.79e-05				8.40044	-5.58e-05				8.40044	0.00208088				8.33445	0.131624				8.40044	0.00140888				8.40044	0.0020609
		8.40886	0.00028737				8.40886	-1.65e-05				8.40886	-5.79e-05				8.40886	0.00205864				8.34287	0.128466				8.40886	0.00138218				8.40886	0.00204589
		8.41728	0.00028685				8.41728	-1.52e-05				8.41728	-5.96e-05				8.41728	0.00203535				8.35129	0.125145				8.41728	0.00135615				8.41728	0.00203075
		8.4257	0.00028594				8.42569	-1.4e-05				8.4257	-6.1e-05				8.4257	0.00201128				8.35971	0.121823				8.4257	0.00133091				8.4257	0.00201561
		8.43411	0.00028464				8.43411	-1.3e-05				8.43411	-6.21e-05				8.43411	0.00198668				8.36812	0.118713				8.43411	0.00130654				8.43411	0.00200053
		8.44253	0.00028292				8.44253	-1.22e-05				8.44253	-6.29e-05				8.44253	0.00196183				8.37654	0.115638				8.44253	0.00128307				8.44253	0.00198552
		8.45095	0.0002808				8.45095	-1.17e-05				8.45095	-6.36e-05				8.45095	0.00193701				8.38496	0.112493				8.45095	0.00126048				8.45095	0.00197055
		8.45937	0.00027831				8.45936	-1.16e-05				8.45937	-6.4e-05				8.45937	0.00191251				8.39338	0.109486				8.45937	0.00123875				8.45937	0.00195556
		8.46778	0.00027552				8.46778	-1.18e-05				8.46778	-6.44e-05				8.46778	0.00188858				8.40179	0.106692				8.46778	0.00121783				8.46778	0.00194046
		8.4762	0.00027253				8.4762	-1.24e-05				8.4762	-6.47e-05				8.4762	0.00186544				8.41021	0.10414				8.4762	0.00119768				8.4762	0.0019252
		8.48462	0.0002695				8.48461	-1.31e-05				8.48462	-6.49e-05				8.48462	0.00184327				8.41863	0.101752				8.48462	0.00117827				8.48462	0.00190971
		8.49303	0.00026656				8.49303	-1.41e-05				8.49303	-6.5e-05				8.49303	0.0018222				8.42704	0.0993923				8.49303	0.0011596				8.49303	0.00189399
		8.50145	0.00026387				8.50145	-1.52e-05				8.50145	-6.5e-05				8.50145	0.00180229				8.43546	0.0970661				8.50145	0.00114168				8.50145	0.00187808
		8.50987	0.00026155				8.50987	-1.64e-05				8.50987	-6.49e-05				8.50987	0.00178355				8.44388	0.0945925				8.50987	0.00112456				8.50987	0.00186207
		8.51829	0.00025969				8.51828	-1.76e-05				8.51829	-6.48e-05				8.51829	0.00176593				8.4523	0.0921467				8.51829	0.00110825				8.51829	0.00184614
		8.5267	0.00025833				8.5267	-1.88e-05				8.5267	-6.48e-05				8.5267	0.00174933				8.46071	0.0897886				8.5267	0.00109278				8.5267	0.00183048
		8.53512	0.00025744				8.53512	-2e-05				8.53512	-6.48e-05				8.53512	0.00173365				8.46913	0.0874607				8.53512	0.00107813				8.53512	0.00181536
		8.54354	0.00025699				8.54354	-2.12e-05				8.54354	-6.5e-05				8.54354	0.00171874				8.47755	0.0852305				8.54354	0.00106425				8.54354	0.00180102
		8.55196	0.0002569				8.55195	-2.25e-05				8.55196	-6.53e-05				8.55196	0.00170451				8.48597	0.0830416				8.55196	0.00105106				8.55196	0.00178772
		8.56037	0.00025706				8.56037	-2.37e-05				8.56037	-6.58e-05				8.56037	0.00169087				8.49438	0.0810007				8.56037	0.00103842				8.56037	0.00177562
		8.56879	0.0002574				8.56879	-2.49e-05				8.56879	-6.63e-05				8.56879	0.00167779				8.5028	0.0790551				8.56879	0.00102622				8.56879	0.00176486
		8.57721	0.00025784				8.5772	-2.6e-05				8.57721	-6.68e-05				8.57721	0.00166527				8.51122	0.0772369				8.57721	0.00101432				8.57721	0.00175546
		8.58562	0.00025832				8.58562	-2.71e-05				8.58562	-6.73e-05				8.58562	0.00165336				8.51963	0.0755843				8.58562	0.00100263				8.58562	0.00174739
		8.59404	0.00025878				8.59404	-2.8e-05				8.59404	-6.75e-05				8.59404	0.00164214				8.52805	0.073909				8.59404	0.00099112				8.59404	0.00174055
		8.60246	0.00025922				8.60246	-2.86e-05				8.60246	-6.75e-05				8.60246	0.0016317				8.53647	0.0720535				8.60246	0.00097979				8.60246	0.00173483
		8.61088	0.0002596				8.61087	-2.91e-05				8.61088	-6.72e-05				8.61088	0.00162212				8.54489	0.0701812				8.61088	0.00096869				8.61088	0.00173012
		8.61929	0.00025994				8.61929	-2.94e-05				8.61929	-6.66e-05				8.61929	0.00161346				8.5533	0.0684498				8.61929	0.00095791				8.61929	0.00172633
		8.62771	0.00026025				8.62771	-2.94e-05				8.62771	-6.56e-05				8.62771	0.00160574				8.56172	0.0668779				8.62771	0.00094755				8.62771	0.00172341
		8.63613	0.00026054				8.63613	-2.93e-05				8.63613	-6.45e-05				8.63613	0.00159894				8.57014	0.0654242				8.63613	0.00093773				8.63613	0.00172138
		8.64455	0.00026086				8.64454	-2.9e-05				8.64455	-6.31e-05				8.64455	0.00159299				8.57856	0.0639409				8.64455	0.00092856				8.64455	0.00172024
		8.65296	0.00026124				8.65296	-2.86e-05				8.65296	-6.17e-05				8.65296	0.00158777				8.58697	0.0624062				8.65296	0.00092013				8.65296	0.00172005
		8.66138	0.00026174				8.66138	-2.83e-05				8.66138	-6.01e-05				8.66138	0.00158316				8.59539	0.0609537				8.66138	0.00091255				8.66138	0.00172082
		8.6698	0.00026242				8.66979	-2.79e-05				8.6698	-5.85e-05				8.6698	0.00157904				8.60381	0.059626				8.6698	0.00090588				8.6698	0.00172258
		8.67821	0.00026331				8.67821	-2.76e-05				8.67821	-5.68e-05				8.67821	0.00157531				8.61222	0.0583684				8.67821	0.00090019				8.67821	0.00172529
		8.68663	0.00026449				8.68663	-2.74e-05				8.68663	-5.51e-05				8.68663	0.00157192				8.62064	0.0570158				8.68663	0.00089552				8.68663	0.00172889
		8.69505	0.00026599				8.69505	-2.74e-05				8.69505	-5.33e-05				8.69505	0.00156886				8.62906	0.0556238				8.69505	0.00089191				8.69505	0.00173329
		8.70347	0.00026783				8.70346	-2.74e-05				8.70347	-5.14e-05				8.70347	0.00156621				8.63748	0.0544635				8.70347	0.00088935				8.70347	0.00173841
		8.71188	0.00027002				8.71188	-2.75e-05				8.71188	-4.94e-05				8.71188	0.00156406				8.64589	0.0534753				8.71188	0.00088783				8.71188	0.00174416
		8.7203	0.00027254				8.7203	-2.77e-05				8.7203	-4.74e-05				8.7203	0.00156255				8.65431	0.0525797				8.7203	0.00088729				8.7203	0.00175052
		8.72872	0.00027536				8.72872	-2.79e-05				8.72872	-4.53e-05				8.72872	0.00156182				8.66273	0.0517529				8.72872	0.00088766				8.72872	0.00175749
		8.73714	0.00027842				8.73713	-2.82e-05				8.73714	-4.32e-05				8.73714	0.00156199				8.67115	0.0507135				8.73714	0.0008889				8.73714	0.00176516
		8.74555	0.00028164				8.74555	-2.84e-05				8.74555	-4.11e-05				8.74555	0.0015632				8.67956	0.0496201				8.74555	0.00089095				8.74555	0.00177362
		8.75397	0.00028494				8.75397	-2.86e-05				8.75397	-3.89e-05				8.75397	0.0015655				8.68798	0.0486951				8.75397	0.00089382				8.75397	0.00178305
		8.76239	0.00028823				8.76238	-2.87e-05				8.76239	-3.67e-05				8.76239	0.00156897				8.6964	0.0479653				8.76239	0.00089753				8.76239	0.00179361
		8.7708	0.00029143				8.7708	-2.88e-05				8.7708	-3.43e-05				8.7708	0.00157365				8.70481	0.0473082				8.7708	0.00090212				8.7708	0.00180545
		8.77922	0.00029447				8.77922	-2.88e-05				8.77922	-3.18e-05				8.77922	0.00157957				8.71323	0.0466696				8.77922	0.00090769				8.77922	0.00181871
		8.78764	0.0002973				8.78764	-2.88e-05				8.78764	-2.91e-05				8.78764	0.00158677				8.72165	0.045984				8.78764	0.00091432				8.78764	0.00183345
		8.79606	0.00029989				8.79605	-2.87e-05				8.79606	-2.63e-05				8.79606	0.00159532				8.73007	0.0452107				8.79606	0.00092208				8.79606	0.00184971
		8.80447	0.00030223				8.80447	-2.86e-05				8.80447	-2.33e-05				8.80447	0.00160525				8.73848	0.044505				8.80447	0.00093103				8.80447	0.00186747
		8.81289	0.00030436				8.81289	-2.86e-05				8.81289	-2.03e-05				8.81289	0.00161665				8.7469	0.0438831				8.81289	0.00094122				8.81289	0.00188667
		8.82131	0.00030633				8.82131	-2.85e-05				8.82131	-1.72e-05				8.82131	0.00162956				8.75532	0.0433146				8.82131	0.00095268				8.82131	0.00190726
		8.82973	0.00030825				8.82972	-2.85e-05				8.82973	-1.44e-05				8.82973	0.00164405				8.76374	0.0427477				8.82973	0.00096542				8.82973	0.00192914
		8.83814	0.00031022				8.83814	-2.86e-05				8.83814	-1.18e-05				8.83814	0.00166016				8.77215	0.0421459				8.83814	0.00097947				8.83814	0.00195227
		8.84656	0.00031238				8.84656	-2.87e-05				8.84656	-9.56e-06				8.84656	0.00167795				8.78057	0.0416055				8.84656	0.00099486				8.84656	0.00197659
		8.85498	0.00031484				8.85497	-2.88e-05				8.85498	-7.84e-06				8.85498	0.00169743				8.78899	0.0411465				8.85498	0.00101164				8.85498	0.00200209
		8.86339	0.00031772				8.86339	-2.88e-05				8.86339	-6.68e-06				8.86339	0.00171866				8.7974	0.0407328				8.86339	0.00102985				8.86339	0.00202875
		8.87181	0.0003211				8.87181	-2.88e-05				8.87181	-6.1e-06				8.87181	0.00174165				8.80582	0.0403511				8.87181	0.00104957				8.87181	0.0020566
		8.88023	0.00032503				8.88023	-2.87e-05				8.88023	-6.1e-06				8.88023	0.00176643				8.81424	0.0399718				8.88023	0.00107084				8.88023	0.00208565
		8.88865	0.00032952				8.88864	-2.85e-05				8.88865	-6.64e-06				8.88865	0.001793				8.82266	0.0395254				8.88865	0.00109373				8.88865	0.00211592
		8.89706	0.00033454				8.89706	-2.81e-05				8.89706	-7.68e-06				8.89706	0.0018213				8.83107	0.0390834				8.89706	0.00111826				8.89706	0.00214741
		8.90548	0.00034006				8.90548	-2.75e-05				8.90548	-9.12e-06				8.90548	0.00185125				8.83949	0.0386866				8.90548	0.00114444				8.90548	0.0021801
		8.9139	0.00034601				8.9139	-2.68e-05				8.9139	-1.09e-05				8.9139	0.00188272				8.84791	0.0383107				8.9139	0.00117225				8.9139	0.00221394
		8.92232	0.00035233				8.92231	-2.59e-05				8.92232	-1.29e-05				8.92232	0.00191555				8.85633	0.037981				8.92232	0.00120163				8.92232	0.0022489
		8.93073	0.00035892				8.93073	-2.48e-05				8.93073	-1.5e-05				8.93073	0.00194955				8.86474	0.0376898				8.93073	0.00123252				8.93073	0.00228493
		8.93915	0.00036573				8.93915	-2.36e-05				8.93915	-1.71e-05				8.93915	0.00198457				8.87316	0.0374248				8.93915	0.00126482				8.93915	0.00232203
		8.94757	0.00037267				8.94756	-2.23e-05				8.94757	-1.92e-05				8.94757	0.00202046				8.88158	0.0372473				8.94757	0.0012984				8.94757	0.0023602
		8.95598	0.00037966				8.95598	-2.09e-05				8.95598	-2.12e-05				8.95598	0.00205714				8.88999	0.0371028				8.95598	0.00133313				8.95598	0.00239948
		8.9644	0.0003866				8.9644	-1.94e-05				8.9644	-2.3e-05				8.9644	0.00209455				8.89841	0.0369537				8.9644	0.00136891				8.9644	0.00243994
		8.97282	0.00039337				8.97282	-1.79e-05				8.97282	-2.46e-05				8.97282	0.00213271				8.90683	0.0367675				8.97282	0.0014056				8.97282	0.00248164
		8.98124	0.00039988				8.98123	-1.65e-05				8.98124	-2.58e-05				8.98124	0.00217162				8.91525	0.0365113				8.98124	0.00144313				8.98124	0.00252462
		8.98965	0.00040602				8.98965	-1.51e-05				8.98965	-2.67e-05				8.98965	0.0022113				8.92366	0.0363778				8.98965	0.00148138				8.98965	0.00256891
		8.99807	0.00041172				8.99807	-1.39e-05				8.99807	-2.72e-05				8.99807	0.00225173				8.93208	0.0364293				8.99807	0.00152029				8.99807	0.00261445
		9.00649	0.00041692				9.00649	-1.29e-05				9.00649	-2.72e-05				9.00649	0.00229285				8.9405	0.0365401				9.00649	0.00155976				9.00649	0.00266116
		9.01491	0.00042162				9.0149	-1.2e-05				9.01491	-2.69e-05				9.01491	0.00233454				8.94892	0.03672				9.01491	0.00159971				9.01491	0.0027089
		9.02332	0.00042587				9.02332	-1.13e-05				9.02332	-2.61e-05				9.02332	0.00237662				8.95733	0.0369665				9.02332	0.00164003				9.02332	0.00275748
		9.03174	0.00042974				9.03174	-1.08e-05				9.03174	-2.49e-05				9.03174	0.00241889				8.96575	0.0372316				9.03174	0.00168062				9.03174	0.00280667
		9.04016	0.00043335				9.04015	-1.03e-05				9.04016	-2.34e-05				9.04016	0.00246112				8.97417	0.0374017				9.04016	0.00172136				9.04016	0.00285624
		9.04857	0.00043682				9.04857	-1e-05				9.04857	-2.17e-05				9.04857	0.00250311				8.98258	0.0374423				9.04857	0.00176215				9.04857	0.00290596
		9.05699	0.00044028				9.05699	-9.67e-06				9.05699	-1.99e-05				9.05699	0.00254471				8.991	0.0373626				9.05699	0.0018029				9.05699	0.00295562
		9.06541	0.00044383				9.06541	-9.35e-06				9.06541	-1.8e-05				9.06541	0.00258587				8.99942	0.0372957				9.06541	0.00184357				9.06541	0.00300503
		9.07383	0.00044754				9.07382	-9.01e-06				9.07383	-1.63e-05				9.07383	0.00262663				9.00784	0.0373454				9.07383	0.00188416				9.07383	0.00305405
		9.08224	0.00045145				9.08224	-8.68e-06				9.08224	-1.48e-05				9.08224	0.00266714				9.01625	0.0374				9.08224	0.00192471				9.08224	0.00310261
		9.09066	0.00045557				9.09066	-8.36e-06				9.09066	-1.34e-05				9.09066	0.00270761				9.02467	0.0374036				9.09066	0.00196529				9.09066	0.0031507
		9.09908	0.00045988				9.09908	-8.12e-06				9.09908	-1.24e-05				9.09908	0.00274831				9.03309	0.0373081				9.09908	0.00200597				9.09908	0.00319838
		9.1075	0.00046434				9.10749	-8.02e-06				9.1075	-1.16e-05				9.1075	0.0027895				9.04151	0.0371519				9.1075	0.00204685				9.1075	0.00324576
		9.11591	0.00046892				9.11591	-8.11e-06				9.11591	-1.11e-05				9.11591	0.00283142				9.04992	0.0370999				9.11591	0.00208794				9.11591	0.00329301
		9.12433	0.00047359				9.12433	-8.46e-06				9.12433	-1.08e-05				9.12433	0.0028742				9.05834	0.0371006				9.12433	0.00212926				9.12433	0.00334033
		9.13275	0.00047834				9.13274	-9.15e-06				9.13275	-1.07e-05				9.13275	0.00291791				9.06676	0.0371015				9.13275	0.00217071				9.13275	0.0033879
		9.14117	0.00048319				9.14116	-1.02e-05				9.14117	-1.07e-05				9.14117	0.00296248				9.07517	0.0370863				9.14116	0.00221218				9.14117	0.00343589
		9.14958	0.00048816				9.14958	-1.17e-05				9.14958	-1.07e-05				9.14958	0.00300779				9.08359	0.0370496				9.14958	0.0022535				9.14958	0.00348442
		9.158	0.00049332				9.158	-1.37e-05				9.158	-1.08e-05				9.158	0.00305363				9.09201	0.0370503				9.158	0.00229449				9.158	0.00353354
		9.16642	0.00049872				9.16641	-1.62e-05				9.16642	-1.08e-05				9.16642	0.00309976				9.10043	0.0371268				9.16642	0.00233497				9.16642	0.00358324
		9.17483	0.00050442				9.17483	-1.91e-05				9.17483	-1.08e-05				9.17483	0.00314593				9.10884	0.037247				9.17483	0.0023748				9.17483	0.00363348
		9.18325	0.00051047				9.18325	-2.24e-05				9.18325	-1.08e-05				9.18325	0.00319191				9.11726	0.0373917				9.18325	0.00241387				9.18325	0.00368416
		9.19167	0.00051689				9.19167	-2.61e-05				9.19167	-1.08e-05				9.19167	0.0032375				9.12568	0.0375648				9.19167	0.00245214				9.19167	0.00373516
		9.20009	0.00052367				9.20008	-3.01e-05				9.20009	-1.07e-05				9.20009	0.00328257				9.1341	0.0378657				9.20009	0.00248958				9.20009	0.00378636
		9.2085	0.00053076				9.2085	-3.43e-05				9.2085	-1.05e-05				9.2085	0.00332703				9.14251	0.0382043				9.2085	0.00252624				9.2085	0.00383761
		9.21692	0.0005381				9.21692	-3.85e-05				9.21692	-1.01e-05				9.21692	0.00337084				9.15093	0.0385108				9.21692	0.00256217				9.21692	0.0038888
		9.22534	0.00054559				9.22534	-4.27e-05				9.22534	-9.45e-06				9.22534	0.00341395				9.15935	0.0387833				9.22534	0.00259741				9.22534	0.00393979
		9.23376	0.0005531				9.23375	-4.67e-05				9.23376	-8.44e-06				9.23376	0.00345633				9.16776	0.0388633				9.23375	0.00263202				9.23376	0.00399047
		9.24217	0.00056054				9.24217	-5.04e-05				9.24217	-6.99e-06				9.24217	0.0034979				9.17618	0.0387434				9.24217	0.00266606				9.24217	0.0040407
		9.25059	0.00056781				9.25059	-5.37e-05				9.25059	-5.07e-06				9.25059	0.00353856				9.1846	0.0386387				9.25059	0.00269953				9.25059	0.00409033
		9.25901	0.00057484				9.259	-5.66e-05				9.25901	-2.66e-06				9.25901	0.00357816				9.19302	0.0386264				9.25901	0.00273243				9.25901	0.0041392
		9.26742	0.00058162				9.26742	-5.9e-05				9.26742	2.04e-07				9.26742	0.0036165				9.20143	0.0386414				9.26742	0.00276473				9.26742	0.00418711
		9.27584	0.00058815				9.27584	-6.08e-05				9.27584	3.44e-06				9.27584	0.00365336				9.20985	0.0387354				9.27584	0.00279638				9.27584	0.00423384
		9.28426	0.00059447				9.28426	-6.21e-05				9.28426	6.92e-06				9.28426	0.00368857				9.21827	0.0389009				9.28426	0.00282734				9.28426	0.00427918
		9.29268	0.00060066				9.29267	-6.29e-05				9.29268	1.05e-05				9.29268	0.00372198				9.22669	0.0390498				9.29268	0.00285755				9.29268	0.00432289
		9.30109	0.00060676				9.30109	-6.31e-05				9.30109	1.4e-05				9.30109	0.00375351				9.2351	0.0391544				9.30109	0.00288699				9.30109	0.00436476
		9.30951	0.00061284				9.30951	-6.29e-05				9.30951	1.72e-05				9.30951	0.00378317				9.24352	0.0391575				9.30951	0.00291564				9.30951	0.00440463
		9.31793	0.00061891				9.31793	-6.23e-05				9.31793	2.01e-05				9.31793	0.00381105				9.25194	0.039135				9.31793	0.00294352				9.31793	0.0044424
		9.32635	0.00062495				9.32634	-6.14e-05				9.32635	2.25e-05				9.32635	0.00383734				9.26035	0.0391213				9.32634	0.00297064				9.32635	0.00447803
		9.33476	0.00063094				9.33476	-6.04e-05				9.33476	2.44e-05				9.33476	0.00386223				9.26877	0.0390776				9.33476	0.00299702				9.33476	0.00451158
		9.34318	0.0006368				9.34318	-5.92e-05				9.34318	2.58e-05				9.34318	0.00388594				9.27719	0.0389922				9.34318	0.00302269				9.34318	0.00454319
		9.3516	0.00064245				9.35159	-5.79e-05				9.3516	2.69e-05				9.3516	0.00390871				9.28561	0.0388954				9.3516	0.00304764				9.3516	0.00457303
		9.36001	0.00064784				9.36001	-5.68e-05				9.36001	2.76e-05				9.36001	0.0039307				9.29402	0.0388474				9.36001	0.00307179				9.36001	0.0046013
		9.36843	0.00065288				9.36843	-5.57e-05				9.36843	2.82e-05				9.36843	0.00395204				9.30244	0.0388409				9.36843	0.00309507				9.36843	0.00462819
		9.37685	0.00065757				9.37685	-5.48e-05				9.37685	2.87e-05				9.37685	0.00397284				9.31086	0.0388938				9.37685	0.0031173				9.37685	0.00465383
		9.38527	0.00066188				9.38526	-5.41e-05				9.38527	2.94e-05				9.38527	0.00399314				9.31928	0.0390144				9.38527	0.00313832				9.38527	0.00467832
		9.39368	0.00066584				9.39368	-5.35e-05				9.39368	3.02e-05				9.39368	0.00401296				9.32769	0.0391316				9.39368	0.00315794				9.39368	0.0047017
		9.4021	0.00066951				9.4021	-5.29e-05				9.4021	3.13e-05				9.4021	0.00403227				9.33611	0.0392166				9.4021	0.00317601				9.4021	0.00472392
		9.41052	0.00067292				9.41052	-5.24e-05				9.41052	3.26e-05				9.41052	0.00405101				9.34453	0.0392514				9.41052	0.00319241				9.41052	0.00474497
		9.41894	0.00067615				9.41893	-5.18e-05				9.41894	3.41e-05				9.41894	0.00406909				9.35294	0.0392516				9.41894	0.00320711				9.41894	0.00476481
		9.42735	0.00067925				9.42735	-5.11e-05				9.42735	3.58e-05				9.42735	0.00408632				9.36136	0.0392298				9.42735	0.00322014				9.42735	0.00478343
		9.43577	0.00068224				9.43577	-5.02e-05				9.43577	3.76e-05				9.43577	0.00410252				9.36978	0.0391454				9.43577	0.00323159				9.43577	0.00480086
		9.44419	0.00068514				9.44418	-4.9e-05				9.44419	3.92e-05				9.44419	0.00411739				9.3782	0.0390903				9.44419	0.00324161				9.44419	0.00481718
		9.4526	0.00068794				9.4526	-4.76e-05				9.4526	4.07e-05				9.4526	0.00413064				9.38661	0.039191				9.4526	0.0032504				9.4526	0.00483249
		9.46102	0.00069058				9.46102	-4.59e-05				9.46102	4.18e-05				9.46102	0.00414196				9.39503	0.0393934				9.46102	0.00325811				9.46102	0.0048469
		9.46944	0.00069301				9.46944	-4.41e-05				9.46944	4.24e-05				9.46944	0.00415105				9.40345	0.0395882				9.46944	0.0032649				9.46944	0.00486052
		9.47786	0.00069519				9.47785	-4.23e-05				9.47786	4.25e-05				9.47786	0.00415771				9.41187	0.0397464				9.47786	0.00327086				9.47786	0.00487345
		9.48627	0.00069707				9.48627	-4.04e-05				9.48627	4.21e-05				9.48627	0.00416183				9.42028	0.0396921				9.48627	0.00327605				9.48627	0.00488576
		9.49469	0.00069864				9.49469	-3.86e-05				9.49469	4.1e-05				9.49469	0.00416341				9.4287	0.0395312				9.49469	0.00328046				9.49469	0.00489749
		9.50311	0.00069991				9.50311	-3.71e-05				9.50311	3.95e-05				9.50311	0.00416257				9.43712	0.0393564				9.50311	0.00328407				9.50311	0.00490867
		9.51153	0.00070095				9.51152	-3.58e-05				9.51153	3.76e-05				9.51153	0.00415958				9.44553	0.0391627				9.51153	0.00328683				9.51153	0.00491934
		9.51994	0.00070188				9.51994	-3.49e-05				9.51994	3.56e-05				9.51994	0.00415476				9.45395	0.0389477				9.51994	0.00328869				9.51994	0.00492954
		9.52836	0.00070282				9.52836	-3.43e-05				9.52836	3.37e-05				9.52836	0.00414851				9.46237	0.0386406				9.52836	0.0032896				9.52836	0.00493931
		9.53678	0.00070394				9.53677	-3.41e-05				9.53678	3.19e-05				9.53678	0.00414126				9.47079	0.0383359				9.53678	0.0032895				9.53678	0.0049487
		9.54519	0.00070538				9.54519	-3.43e-05				9.54519	3.05e-05				9.54519	0.0041334				9.4792	0.0380648				9.54519	0.00328836				9.54519	0.00495775
		9.55361	0.00070726				9.55361	-3.5e-05				9.55361	2.94e-05				9.55361	0.0041253				9.48762	0.0378135				9.55361	0.00328617				9.55361	0.00496648
		9.56203	0.00070965				9.56203	-3.61e-05				9.56203	2.87e-05				9.56203	0.00411723				9.49604	0.0375304				9.56203	0.00328298				9.56203	0.00497491
		9.57045	0.00071254				9.57044	-3.76e-05				9.57045	2.83e-05				9.57045	0.00410934				9.50446	0.0372616				9.57045	0.00327884				9.57045	0.00498299
		9.57886	0.00071587				9.57886	-3.94e-05				9.57886	2.8e-05				9.57886	0.00410169				9.51287	0.0370222				9.57886	0.00327389				9.57886	0.00499062
		9.58728	0.00071951				9.58728	-4.14e-05				9.58728	2.77e-05				9.58728	0.00409422				9.52129	0.0368031				9.58728	0.00326828				9.58728	0.00499769
		9.5957	0.00072331				9.5957	-4.36e-05				9.5957	2.71e-05				9.5957	0.00408678				9.52971	0.0365922				9.5957	0.00326221				9.5957	0.00500404
		9.60412	0.00072707				9.60411	-4.58e-05				9.60412	2.63e-05				9.60412	0.00407913				9.53812	0.0364422				9.60412	0.00325583				9.60412	0.00500948
		9.61253	0.00073063				9.61253	-4.79e-05				9.61253	2.5e-05				9.61253	0.00407103				9.54654	0.0363528				9.61253	0.00324929				9.61253	0.00501384
		9.62095	0.00073386				9.62095	-4.96e-05				9.62095	2.33e-05				9.62095	0.00406222				9.55496	0.0362902				9.62095	0.00324265				9.62095	0.00501694
		9.62937	0.00073668				9.62936	-5.1e-05				9.62937	2.13e-05				9.62937	0.00405248				9.56338	0.0362439				9.62937	0.0032359				9.62937	0.00501867
		9.63778	0.00073905				9.63778	-5.17e-05				9.63778	1.9e-05				9.63778	0.00404168				9.57179	0.0363661				9.63778	0.00322894				9.63778	0.00501897
		9.6462	0.00074098				9.6462	-5.19e-05				9.6462	1.67e-05				9.6462	0.00402978				9.58021	0.0365358				9.6462	0.00322157				9.6462	0.00501783
		9.65462	0.0007425				9.65462	-5.14e-05				9.65462	1.44e-05				9.65462	0.00401683				9.58863	0.0366689				9.65462	0.00321356				9.65462	0.00501531
		9.66304	0.00074367				9.66303	-5.03e-05				9.66304	1.23e-05				9.66304	0.00400298				9.59705	0.0367216				9.66304	0.00320462				9.66304	0.00501155
		9.67145	0.00074453				9.67145	-4.87e-05				9.67145	1.05e-05				9.67145	0.00398844				9.60546	0.0365994				9.67145	0.0031945				9.67145	0.00500669
		9.67987	0.0007451				9.67987	-4.66e-05				9.67987	9.01e-06				9.67987	0.00397349				9.61388	0.0364222				9.67987	0.00318303				9.67987	0.00500096
		9.68829	0.00074542				9.68829	-4.42e-05				9.68829	7.9e-06				9.68829	0.0039584				9.6223	0.0362759				9.68829	0.00317009				9.68829	0.00499457
		9.69671	0.00074552				9.6967	-4.14e-05				9.69671	7.11e-06				9.69671	0.00394341				9.63071	0.0361508				9.69671	0.00315573				9.69671	0.00498774
		9.70512	0.00074543				9.70512	-3.86e-05				9.70512	6.59e-06				9.70512	0.00392869				9.63913	0.0360383				9.70512	0.00314005				9.70512	0.00498068
		9.71354	0.00074522				9.71354	-3.56e-05				9.71354	6.26e-06				9.71354	0.00391432				9.64755	0.0359354				9.71354	0.00312328				9.71354	0.00497358
		9.72196	0.00074496				9.72195	-3.27e-05				9.72196	6.08e-06				9.72196	0.0039003				9.65597	0.0358332				9.72196	0.00310571				9.72196	0.00496659
		9.73037	0.00074475				9.73037	-2.99e-05				9.73037	6e-06				9.73037	0.00388654				9.66438	0.0357281				9.73037	0.00308762				9.73037	0.00495986
		9.73879	0.0007447				9.73879	-2.72e-05				9.73879	6.02e-06				9.73879	0.00387295				9.6728	0.0355955				9.73879	0.00306934				9.73879	0.00495348
		9.74721	0.00074488				9.74721	-2.47e-05				9.74721	6.14e-06				9.74721	0.00385938				9.68122	0.0353823				9.74721	0.0030511				9.74721	0.00494753
		9.75563	0.00074536				9.75562	-2.24e-05				9.75563	6.41e-06				9.75563	0.00384575				9.68964	0.0351399				9.75563	0.0030331				9.75563	0.00494204
		9.76404	0.00074616				9.76404	-2.05e-05				9.76404	6.87e-06				9.76404	0.00383199				9.69805	0.0348972				9.76404	0.00301548				9.76404	0.00493704
		9.77246	0.00074727				9.77246	-1.9e-05				9.77246	7.55e-06				9.77246	0.00381809				9.70647	0.0346729				9.77246	0.00299827				9.77246	0.00493254
		9.78088	0.00074867				9.78088	-1.79e-05				9.78088	8.48e-06				9.78088	0.00380405				9.71489	0.0344435				9.78088	0.00298145				9.78088	0.00492854
		9.7893	0.00075028				9.78929	-1.74e-05				9.7893	9.66e-06				9.7893	0.00378987				9.7233	0.0341956				9.7893	0.00296497				9.7893	0.00492508
		9.79771	0.00075205				9.79771	-1.74e-05				9.79771	1.1e-05				9.79771	0.00377551				9.73172	0.0339475				9.79771	0.00294872				9.79771	0.00492219
		9.80613	0.00075391				9.80613	-1.81e-05				9.80613	1.25e-05				9.80613	0.00376094				9.74014	0.0337066				9.80613	0.00293259				9.80613	0.00491997
		9.81455	0.00075582				9.81454	-1.93e-05				9.81455	1.41e-05				9.81455	0.00374607				9.74856	0.0334247				9.81455	0.0029165				9.81455	0.00491853
		9.82296	0.00075776				9.82296	-2.1e-05				9.82296	1.55e-05				9.82296	0.0037308				9.75697	0.0330958				9.82296	0.00290035				9.82296	0.00491799
		9.83138	0.00075973				9.83138	-2.33e-05				9.83138	1.68e-05				9.83138	0.00371504				9.76539	0.0329675				9.83138	0.00288409				9.83138	0.00491848
		9.8398	0.00076177				9.8398	-2.59e-05				9.8398	1.77e-05				9.8398	0.0036987				9.77381	0.0330126				9.8398	0.00286771				9.8398	0.00492009
		9.84822	0.00076393				9.84821	-2.88e-05				9.84822	1.81e-05				9.84822	0.00368176				9.78223	0.0330172				9.84822	0.0028512				9.84822	0.00492286
		9.85663	0.00076627				9.85663	-3.2e-05				9.85663	1.81e-05				9.85663	0.00366422				9.79064	0.0329199				9.85663	0.00283463				9.85663	0.00492681
		9.86505	0.00076884				9.86505	-3.52e-05				9.86505	1.73e-05				9.86505	0.00364615				9.79906	0.032661				9.86505	0.00281804				9.86505	0.00493185
		9.87347	0.00077169				9.87347	-3.85e-05				9.87347	1.59e-05				9.87347	0.00362762				9.80748	0.0323505				9.87347	0.00280153				9.87347	0.00493788
		9.88189	0.00077486				9.88188	-4.16e-05				9.88189	1.38e-05				9.88189	0.00360872				9.81589	0.0321958				9.88189	0.00278523				9.88189	0.00494473
		9.8903	0.00077836				9.8903	-4.46e-05				9.8903	1.1e-05				9.8903	0.00358954				9.82431	0.0321033				9.8903	0.00276927				9.8903	0.00495225
		9.89872	0.00078217				9.89872	-4.73e-05				9.89872	7.59e-06				9.89872	0.00357015				9.83273	0.0320007				9.89872	0.00275379				9.89872	0.00496025
		9.90714	0.00078625				9.90713	-4.97e-05				9.90714	3.74e-06				9.90714	0.0035506				9.84115	0.0318182				9.90714	0.00273892				9.90714	0.00496861
		9.91555	0.00079054				9.91555	-5.18e-05				9.91555	-3.83e-07				9.91555	0.00353094				9.84956	0.0315905				9.91555	0.00272479				9.91555	0.00497722
		9.92397	0.00079495				9.92397	-5.35e-05				9.92397	-4.58e-06				9.92397	0.00351125				9.85798	0.0313235				9.92397	0.0027115				9.92397	0.00498606
		9.93239	0.00079939				9.93239	-5.5e-05				9.93239	-8.63e-06				9.93239	0.00349162				9.8664	0.0309618				9.93239	0.0026991				9.93239	0.00499515
		9.94081	0.00080377				9.9408	-5.61e-05				9.94081	-1.23e-05				9.94081	0.00347216				9.87482	0.0305878				9.94081	0.0026876				9.94081	0.00500455
		9.94922	0.00080798				9.94922	-5.69e-05				9.94922	-1.55e-05				9.94922	0.00345302				9.88323	0.0302453				9.94922	0.00267695				9.94922	0.00501439
		9.95764	0.00081197				9.95764	-5.75e-05				9.95764	-1.8e-05				9.95764	0.00343438				9.89165	0.0298379				9.95764	0.00266706				9.95764	0.00502478
		9.96606	0.0008157				9.96606	-5.78e-05				9.96606	-1.98e-05				9.96606	0.00341641				9.90007	0.0294631				9.96606	0.00265782				9.96606	0.00503586
		9.97448	0.00081918				9.97447	-5.79e-05				9.97448	-2.09e-05				9.97448	0.00339926				9.90849	0.0291605				9.97448	0.00264906				9.97448	0.00504773
		9.98289	0.00082247				9.98289	-5.78e-05				9.98289	-2.14e-05				9.98289	0.00338308				9.9169	0.0288886				9.98289	0.00264063				9.98289	0.00506044
		9.99131	0.00082566				9.99131	-5.75e-05				9.99131	-2.13e-05				9.99131	0.00336798				9.92532	0.0286323				9.99131	0.00263236				9.99131	0.00507396
		9.99973	0.00082888				9.99972	-5.71e-05				9.99973	-2.07e-05				9.99973	0.00335404				9.93374	0.0283668				9.99973	0.00262409				9.99973	0.00508819
		10.0081	0.00083228				10.0081	-5.65e-05				10.0081	-1.99e-05				10.0081	0.00334131				9.94215	0.0281541				10.0081	0.00261571				10.0081	0.00510299
		10.0166	0.000836				10.0166	-5.59e-05				10.0166	-1.89e-05				10.0166	0.00332983				9.95057	0.0279602				10.0166	0.00260713				10.0166	0.00511815
		10.025	0.00084017				10.025	-5.51e-05				10.025	-1.79e-05				10.025	0.00331957				9.95899	0.0277553				10.025	0.00259834				10.025	0.00513351
		10.0334	0.00084488				10.0334	-5.42e-05				10.0334	-1.69e-05				10.0334	0.0033105				9.96741	0.0275732				10.0334	0.00258935				10.0334	0.00514896
		10.0418	0.00085018				10.0418	-5.32e-05				10.0418	-1.6e-05				10.0418	0.00330253				9.97582	0.0274116				10.0418	0.00258024				10.0418	0.00516444
		10.0502	0.00085608				10.0502	-5.2e-05				10.0502	-1.53e-05				10.0502	0.00329553				9.98424	0.0272616				10.0502	0.00257114				10.0502	0.00518003
		10.0586	0.00086255				10.0586	-5.07e-05				10.0586	-1.47e-05				10.0586	0.00328935				9.99266	0.0270997				10.0586	0.00256219				10.0586	0.00519585
		10.0671	0.00086954				10.0671	-4.93e-05				10.0671	-1.43e-05				10.0671	0.0032838				10.0011	0.0269636				10.0671	0.00255359				10.0671	0.00521211
		10.0755	0.00087697				10.0755	-4.8e-05				10.0755	-1.4e-05				10.0755	0.0032787				10.0095	0.0269986				10.0755	0.00254551				10.0755	0.00522903
		10.0839	0.00088479				10.0839	-4.68e-05				10.0839	-1.37e-05				10.0839	0.00327389				10.0179	0.0270506				10.0839	0.00253815				10.0839	0.00524678
		10.0923	0.00089294				10.0923	-4.59e-05				10.0923	-1.34e-05				10.0923	0.00326927				10.0263	0.0270294				10.0923	0.0025317				10.0923	0.00526549
		10.1007	0.00090137				10.1007	-4.53e-05				10.1007	-1.3e-05				10.1007	0.00326481				10.0347	0.0268602				10.1007	0.00252633				10.1007	0.00528522
		10.1092	0.00091006				10.1091	-4.51e-05				10.1092	-1.23e-05				10.1092	0.00326054				10.0432	0.026648				10.1092	0.00252221				10.1092	0.00530596
		10.1176	0.00091896				10.1176	-4.53e-05				10.1176	-1.15e-05				10.1176	0.00325655				10.0516	0.0264552				10.1176	0.00251945				10.1176	0.00532763
		10.126	0.00092804				10.126	-4.59e-05				10.126	-1.04e-05				10.126	0.00325296				10.06	0.0262637				10.126	0.00251811				10.126	0.00535016
		10.1344	0.00093724				10.1344	-4.69e-05				10.1344	-9.25e-06				10.1344	0.0032499				10.0684	0.0260132				10.1344	0.00251821				10.1344	0.00537349
		10.1428	0.00094651				10.1428	-4.81e-05				10.1428	-8.05e-06				10.1428	0.00324749				10.0768	0.0257578				10.1428	0.00251971				10.1428	0.00539759
		10.1512	0.00095576				10.1512	-4.94e-05				10.1512	-6.91e-06				10.1512	0.00324581				10.0852	0.0255311				10.1512	0.00252251				10.1512	0.00542248
		10.1597	0.0009649				10.1597	-5.06e-05				10.1597	-5.95e-06				10.1597	0.0032449				10.0937	0.0254042				10.1597	0.00252646				10.1597	0.00544822
		10.1681	0.00097384				10.1681	-5.17e-05				10.1681	-5.27e-06				10.1681	0.00324477				10.1021	0.0253471				10.1681	0.00253142				10.1681	0.0054749
		10.1765	0.0009825				10.1765	-5.26e-05				10.1765	-4.95e-06				10.1765	0.00324538				10.1105	0.0253281				10.1765	0.00253724				10.1765	0.00550264
		10.1849	0.00099082				10.1849	-5.32e-05				10.1849	-5.03e-06				10.1849	0.0032467				10.1189	0.0253456				10.1849	0.00254376				10.1849	0.00553157
		10.1933	0.00099878				10.1933	-5.34e-05				10.1933	-5.52e-06				10.1933	0.0032487				10.1273	0.0253723				10.1933	0.00255087				10.1933	0.00556177
		10.2017	0.00100639				10.2017	-5.33e-05				10.2017	-6.4e-06				10.2017	0.00325138				10.1358	0.0253641				10.2017	0.00255845				10.2017	0.00559337
		10.2102	0.00101368				10.2102	-5.3e-05				10.2102	-7.61e-06				10.2102	0.00325477				10.1442	0.0253101				10.2102	0.00256645				10.2102	0.00562645
		10.2186	0.00102074				10.2186	-5.25e-05				10.2186	-9.06e-06				10.2186	0.00325892				10.1526	0.0252162				10.2186	0.00257479				10.2186	0.00566113
		10.227	0.00102768				10.227	-5.2e-05				10.227	-1.07e-05				10.227	0.0032639				10.161	0.0250874				10.227	0.00258345				10.227	0.00569752
		10.2354	0.00103462				10.2354	-5.14e-05				10.2354	-1.23e-05				10.2354	0.0032698				10.1694	0.0249065				10.2354	0.00259243				10.2354	0.00573578
		10.2438	0.00104166				10.2438	-5.1e-05				10.2438	-1.38e-05				10.2438	0.00327665				10.1778	0.0247979				10.2438	0.00260174				10.2438	0.0057761
		10.2522	0.00104893				10.2522	-5.08e-05				10.2522	-1.51e-05				10.2522	0.0032845				10.1863	0.0247678				10.2522	0.00261141				10.2522	0.00581869
		10.2607	0.00105651				10.2607	-5.08e-05				10.2607	-1.6e-05				10.2607	0.00329334				10.1947	0.0247177				10.2607	0.00262148				10.2607	0.00586377
		10.2691	0.00106445				10.2691	-5.09e-05				10.2691	-1.66e-05				10.2691	0.00330316				10.2031	0.0246178				10.2691	0.00263202				10.2691	0.00591154
		10.2775	0.00107279				10.2775	-5.12e-05				10.2775	-1.68e-05				10.2775	0.00331391				10.2115	0.0244942				10.2775	0.00264309				10.2775	0.00596215
		10.2859	0.00108149				10.2859	-5.15e-05				10.2859	-1.66e-05				10.2859	0.00332558				10.2199	0.0243162				10.2859	0.00265479				10.2859	0.00601569
		10.2943	0.00109052				10.2943	-5.17e-05				10.2943	-1.61e-05				10.2943	0.0033382				10.2283	0.024123				10.2943	0.00266724				10.2943	0.00607216
		10.3027	0.0010998				10.3027	-5.17e-05				10.3027	-1.53e-05				10.3027	0.00335181				10.2368	0.0240122				10.3027	0.00268059				10.3027	0.00613149
		10.3112	0.00110926				10.3112	-5.13e-05				10.3112	-1.43e-05				10.3112	0.00336656				10.2452	0.0239077				10.3112	0.00269505				10.3112	0.00619355
		10.3196	0.00111883				10.3196	-5.05e-05				10.3196	-1.31e-05				10.3196	0.00338262				10.2536	0.0237633				10.3196	0.00271087				10.3196	0.00625817
		10.328	0.00112848				10.328	-4.93e-05				10.328	-1.19e-05				10.328	0.00340026				10.262	0.0235441				10.328	0.00272833				10.328	0.00632516
		10.3364	0.00113817				10.3364	-4.75e-05				10.3364	-1.06e-05				10.3364	0.00341975				10.2704	0.0234125				10.3364	0.00274774				10.3364	0.00639436
		10.3448	0.00114792				10.3448	-4.51e-05				10.3448	-9.25e-06				10.3448	0.0034414				10.2788	0.0235067				10.3448	0.00276941				10.3448	0.00646565
		10.3533	0.00115778				10.3533	-4.22e-05				10.3533	-7.85e-06				10.3533	0.00346549				10.2873	0.0236374				10.3533	0.00279365				10.3533	0.00653892
		10.3617	0.00116782				10.3617	-3.88e-05				10.3617	-6.39e-06				10.3617	0.00349227				10.2957	0.0237111				10.3617	0.00282069				10.3617	0.0066141
		10.3701	0.00117811				10.3701	-3.5e-05				10.3701	-4.85e-06				10.3701	0.00352194				10.3041	0.0236894				10.3701	0.00285068				10.3701	0.00669111
		10.3785	0.00118872				10.3785	-3.1e-05				10.3785	-3.23e-06				10.3785	0.00355462				10.3125	0.0235271				10.3785	0.00288373				10.3785	0.00676993
		10.3869	0.00119973				10.3869	-2.67e-05				10.3869	-1.54e-06				10.3869	0.00359036				10.3209	0.0233361				10.3869	0.00291986				10.3869	0.0068505
		10.3953	0.0012112				10.3953	-2.25e-05				10.3953	2.09e-07				10.3953	0.00362914				10.3293	0.0231569				10.3953	0.00295902				10.3953	0.00693281
		10.4038	0.00122316				10.4038	-1.85e-05				10.4038	2e-06				10.4038	0.0036709				10.3378	0.0229823				10.4038	0.00300114				10.4038	0.00701689
		10.4122	0.00123563				10.4122	-1.48e-05				10.4122	3.83e-06				10.4122	0.00371553				10.3462	0.0228181				10.4122	0.00304619				10.4122	0.0071028
		10.4206	0.0012486				10.4206	-1.16e-05				10.4206	5.69e-06				10.4206	0.00376291				10.3546	0.0226786				10.4206	0.00309415				10.4206	0.0071907
		10.429	0.00126202				10.429	-8.88e-06				10.429	7.6e-06				10.429	0.00381296				10.363	0.0225538				10.429	0.00314506				10.429	0.00728081
		10.4374	0.00127584				10.4374	-6.79e-06				10.4374	9.58e-06				10.4374	0.00386561				10.3714	0.022436				10.4374	0.00319902				10.4374	0.0073734
		10.4458	0.00128997				10.4458	-5.31e-06				10.4458	1.17e-05				10.4458	0.00392084				10.3799	0.0223451				10.4458	0.00325617				10.4458	0.00746877
		10.4543	0.00130431				10.4543	-4.39e-06				10.4543	1.39e-05				10.4543	0.00397867				10.3883	0.0222963				10.4543	0.00331667				10.4543	0.00756723
		10.4627	0.00131875				10.4627	-3.97e-06				10.4627	1.61e-05				10.4627	0.00403923				10.3967	0.0222894				10.4627	0.00338067				10.4627	0.00766903
		10.4711	0.00133321				10.4711	-3.97e-06				10.4711	1.85e-05				10.4711	0.00410265				10.4051	0.0223854				10.4711	0.00344828				10.4711	0.00777441
		10.4795	0.00134762				10.4795	-4.32e-06				10.4795	2.09e-05				10.4795	0.00416913				10.4135	0.0225444				10.4795	0.00351958				10.4795	0.00788352
		10.4879	0.00136191				10.4879	-4.94e-06				10.4879	2.32e-05				10.4879	0.00423889				10.4219	0.0226951				10.4879	0.00359456				10.4879	0.00799651
		10.4963	0.00137611				10.4963	-5.78e-06				10.4963	2.54e-05				10.4963	0.00431218				10.4304	0.0228211				10.4963	0.00367317				10.4963	0.00811346
		10.5048	0.00139023				10.5048	-6.8e-06				10.5048	2.74e-05				10.5048	0.00438924				10.4388	0.022918				10.5048	0.00375533				10.5048	0.00823447
		10.5132	0.00140433				10.5132	-7.96e-06				10.5132	2.92e-05				10.5132	0.00447031				10.4472	0.0229886				10.5132	0.00384096				10.5132	0.00835965
		10.5216	0.00141851				10.5216	-9.22e-06				10.5216	3.07e-05				10.5216	0.00455563				10.4556	0.0230369				10.5216	0.00392999				10.5216	0.00848913
		10.53	0.00143286				10.53	-1.05e-05				10.53	3.21e-05				10.53	0.00464543				10.464	0.0230171				10.53	0.0040224				10.53	0.00862305
		10.5384	0.00144746				10.5384	-1.18e-05				10.5384	3.33e-05				10.5384	0.00473995				10.4724	0.0229907				10.5384	0.00411821				10.5384	0.00876162
		10.5469	0.0014624				10.5468	-1.31e-05				10.5469	3.45e-05				10.5469	0.00483944				10.4809	0.0229609				10.5469	0.00421752				10.5469	0.00890502
		10.5553	0.00147777				10.5553	-1.41e-05				10.5553	3.56e-05				10.5553	0.00494415				10.4893	0.0229137				10.5553	0.00432046				10.5553	0.00905346
		10.5637	0.00149362				10.5637	-1.49e-05				10.5637	3.68e-05				10.5637	0.00505433				10.4977	0.0228364				10.5637	0.00442723				10.5637	0.00920713
		10.5721	0.00151001				10.5721	-1.54e-05				10.5721	3.81e-05				10.5721	0.00517023				10.5061	0.0228582				10.5721	0.00453807				10.5721	0.00936621
		10.5805	0.00152698				10.5805	-1.55e-05				10.5805	3.92e-05				10.5805	0.00529205				10.5145	0.0229341				10.5805	0.00465322				10.5805	0.00953083
		10.5889	0.00154457				10.5889	-1.51e-05				10.5889	4.03e-05				10.5889	0.00541992				10.5229	0.023052				10.5889	0.00477289				10.5889	0.00970113
		10.5974	0.0015628				10.5974	-1.44e-05				10.5974	4.11e-05				10.5974	0.00555389				10.5314	0.0231719				10.5974	0.00489731				10.5974	0.00987717
		10.6058	0.0015817				10.6058	-1.32e-05				10.6058	4.15e-05				10.6058	0.00569393				10.5398	0.0232694				10.6058	0.00502662				10.6058	0.010059
		10.6142	0.00160125				10.6142	-1.17e-05				10.6142	4.15e-05				10.6142	0.00583991				10.5482	0.0233331				10.6142	0.00516095				10.6142	0.0102467
		10.6226	0.00162143				10.6226	-1e-05				10.6226	4.09e-05				10.6226	0.00599163				10.5566	0.0233866				10.6226	0.00530041				10.6226	0.0104401
		10.631	0.00164221				10.631	-8.13e-06				10.631	3.97e-05				10.631	0.00614891				10.565	0.0234386				10.631	0.00544506				10.631	0.0106394
		10.6394	0.00166351				10.6394	-6.2e-06				10.6394	3.81e-05				10.6394	0.00631155				10.5734	0.0234878				10.6394	0.00559501				10.6394	0.0108443
		10.6479	0.00168528				10.6479	-4.3e-06				10.6479	3.6e-05				10.6479	0.00647942				10.5819	0.0236686				10.6479	0.00575035				10.6479	0.0110551
		10.6563	0.00170745				10.6563	-2.49e-06				10.6563	3.36e-05				10.6563	0.00665246				10.5903	0.0239267				10.6563	0.00591121				10.6563	0.0112715
		10.6647	0.00172996				10.6647	-8.29e-07				10.6647	3.1e-05				10.6647	0.00683067				10.5987	0.0242198				10.6647	0.00607775				10.6647	0.0114938
		10.6731	0.00175277				10.6731	6.59e-07				10.6731	2.85e-05				10.6731	0.00701412				10.6071	0.0245536				10.6731	0.0062501				10.6731	0.0117218
		10.6815	0.00177587				10.6815	1.96e-06				10.6815	2.6e-05				10.6815	0.0072029				10.6155	0.024932				10.6815	0.00642842				10.6815	0.0119557
		10.6899	0.0017993				10.6899	3.08e-06				10.6899	2.38e-05				10.6899	0.00739711				10.624	0.0253138				10.6899	0.00661281				10.6899	0.0121955
		10.6984	0.00182307				10.6984	4.02e-06				10.6984	2.18e-05				10.6984	0.00759683				10.6324	0.0255602				10.6984	0.00680333				10.6984	0.0124414
		10.7068	0.00184726				10.7068	4.8e-06				10.7068	2.01e-05				10.7068	0.00780213				10.6408	0.0256315				10.7068	0.00699999				10.7068	0.0126934
		10.7152	0.00187192				10.7152	5.41e-06				10.7152	1.88e-05				10.7152	0.00801305				10.6492	0.0257059				10.7152	0.00720276				10.7152	0.0129517
		10.7236	0.00189708				10.7236	5.87e-06				10.7236	1.78e-05				10.7236	0.00822964				10.6576	0.0258898				10.7236	0.00741157				10.7236	0.0132162
		10.732	0.00192276				10.732	6.17e-06				10.732	1.71e-05				10.732	0.00845195				10.666	0.0261375				10.732	0.0076263				10.732	0.0134871
		10.7404	0.00194894				10.7404	6.3e-06				10.7404	1.68e-05				10.7404	0.00868008				10.6745	0.0263926				10.7404	0.00784681				10.7404	0.0137644
		10.7489	0.00197558				10.7489	6.27e-06				10.7489	1.67e-05				10.7489	0.00891417				10.6829	0.0266424				10.7489	0.00807298				10.7489	0.0140482
		10.7573	0.00200262				10.7573	6.08e-06				10.7573	1.69e-05				10.7573	0.00915435				10.6913	0.0269669				10.7573	0.00830466				10.7573	0.0143383
		10.7657	0.00203001				10.7657	5.75e-06				10.7657	1.73e-05				10.7657	0.00940076				10.6997	0.0273152				10.7657	0.00854173				10.7657	0.0146348
		10.7741	0.0020577				10.7741	5.31e-06				10.7741	1.79e-05				10.7741	0.00965352				10.7081	0.0276202				10.7741	0.00878406				10.7741	0.0149375
		10.7825	0.00208568				10.7825	4.81e-06				10.7825	1.88e-05				10.7825	0.00991268				10.7165	0.0278733				10.7825	0.00903157				10.7825	0.0152464
		10.791	0.00211398				10.7909	4.31e-06				10.791	1.98e-05				10.791	0.0101782				10.725	0.0280616				10.791	0.00928418				10.791	0.0155612
		10.7994	0.00214267				10.7994	3.85e-06				10.7994	2.1e-05				10.7994	0.01045				10.7334	0.0283114				10.7994	0.00954181				10.7994	0.0158819
		10.8078	0.00217182				10.8078	3.51e-06				10.8078	2.24e-05				10.8078	0.0107279				10.7418	0.0286539				10.8078	0.00980439				10.8078	0.0162084
		10.8162	0.00220152				10.8162	3.31e-06				10.8162	2.4e-05				10.8162	0.0110115				10.7502	0.0290694				10.8162	0.0100719				10.8162	0.0165406
		10.8246	0.00223183				10.8246	3.26e-06				10.8246	2.57e-05				10.8246	0.0113007				10.7586	0.0295344				10.8246	0.0103441				10.8246	0.0168784
		10.833	0.00226278				10.833	3.33e-06				10.833	2.78e-05				10.833	0.0115951				10.767	0.0299979				10.833	0.0106211				10.833	0.0172217
		10.8415	0.00229432				10.8415	3.46e-06				10.8415	3.01e-05				10.8415	0.0118942				10.7755	0.0304428				10.8415	0.0109027				10.8415	0.0175704
		10.8499	0.00232637				10.8499	3.58e-06				10.8499	3.28e-05				10.8499	0.0121978				10.7839	0.030856				10.8499	0.0111888				10.8499	0.0179244
		10.8583	0.00235877				10.8583	3.58e-06				10.8583	3.59e-05				10.8583	0.0125054				10.7923	0.0312042				10.8583	0.0114791				10.8583	0.0182834
		10.8667	0.00239134				10.8667	3.38e-06				10.8667	3.93e-05				10.8667	0.0128166				10.8007	0.0314806				10.8667	0.0117737				10.8667	0.0186472
		10.8751	0.00242389				10.8751	2.92e-06				10.8751	4.3e-05				10.8751	0.013131				10.8091	0.0317713				10.8751	0.0120722				10.8751	0.0190153
		10.8835	0.00245626				10.8835	2.17e-06				10.8835	4.69e-05				10.8835	0.0134482				10.8176	0.0321609				10.8835	0.0123745				10.8835	0.0193873
		10.892	0.00248828				10.892	1.15e-06				10.892	5.09e-05				10.892	0.0137678				10.826	0.0325659				10.892	0.0126805				10.892	0.0197627
		10.9004	0.00251983				10.9004	-8.33e-08				10.9004	5.48e-05				10.9004	0.0140892				10.8344	0.0329525				10.9004	0.0129899				10.9004	0.0201411
		10.9088	0.00255086				10.9088	-1.42e-06				10.9088	5.85e-05				10.9088	0.0144121				10.8428	0.0334135				10.9088	0.0133025				10.9088	0.0205217
		10.9172	0.00258132				10.9172	-2.74e-06				10.9172	6.2e-05				10.9172	0.0147359				10.8512	0.033915				10.9172	0.0136178				10.9172	0.0209041
		10.9256	0.00261121				10.9256	-3.92e-06				10.9256	6.51e-05				10.9256	0.0150601				10.8596	0.0344227				10.9256	0.0139355				10.9256	0.0212877
		10.934	0.00264056				10.934	-4.82e-06				10.934	6.77e-05				10.934	0.0153843				10.8681	0.0348912				10.934	0.014255				10.934	0.0216722
		10.9425	0.00266941				10.9425	-5.36e-06				10.9425	7e-05				10.9425	0.0157081				10.8765	0.0353042				10.9425	0.0145756				10.9425	0.022057
		10.9509	0.00269783				10.9509	-5.47e-06				10.9509	7.18e-05				10.9509	0.016031				10.8849	0.035612				10.9509	0.0148968				10.9509	0.0224419
		10.9593	0.00272593				10.9593	-5.16e-06				10.9593	7.34e-05				10.9593	0.0163527				10.8933	0.0359101				10.9593	0.0152177				10.9593	0.0228267
		10.9677	0.00275382				10.9677	-4.43e-06				10.9677	7.47e-05				10.9677	0.0166728				10.9017	0.036299				10.9677	0.015538				10.9677	0.023211
		10.9761	0.00278165				10.9761	-3.36e-06				10.9761	7.59e-05				10.9761	0.016991				10.9101	0.0368208				10.9761	0.015857				10.9761	0.0235949
		10.9845	0.00280958				10.9845	-2e-06				10.9845	7.71e-05				10.9845	0.0173071				10.9186	0.0373877				10.9845	0.0161743				10.9845	0.0239781
		10.993	0.00283776				10.993	-4.44e-07				10.993	7.83e-05				10.993	0.0176207				10.927	0.0379336				10.993	0.0164898				10.993	0.0243606
		11.0014	0.00286634				11.0014	1.26e-06				11.0014	7.96e-05				11.0014	0.0179316				10.9354	0.0384511				11.0014	0.0168031				11.0014	0.0247423
		11.0098	0.00289543				11.0098	3.07e-06				11.0098	8.08e-05				11.0098	0.0182395				10.9438	0.0389779				11.0098	0.0171142				11.0098	0.0251231
		11.0182	0.0029251				11.0182	4.98e-06				11.0182	8.21e-05				11.0182	0.0185438				10.9522	0.0395204				11.0182	0.017423				11.0182	0.0255029
		11.0266	0.00295534				11.0266	6.97e-06				11.0266	8.34e-05				11.0266	0.0188444				10.9606	0.0400683				11.0266	0.0177293				11.0266	0.0258816
		11.0351	0.0029861				11.035	9.07e-06				11.0351	8.44e-05				11.0351	0.0191405				10.9691	0.0405952				11.0351	0.018033				11.0351	0.026259
		11.0435	0.00301723				11.0435	1.13e-05				11.0435	8.52e-05				11.0435	0.0194319				10.9775	0.04108				11.0435	0.0183338				11.0435	0.0266349
		11.0519	0.0030486				11.0519	1.36e-05				11.0519	8.57e-05				11.0519	0.0197181				10.9859	0.0415219				11.0519	0.0186315				11.0519	0.027009
		11.0603	0.00308001				11.0603	1.59e-05				11.0603	8.57e-05				11.0603	0.0199984				10.9943	0.0419676				11.0603	0.0189255				11.0603	0.0273811
		11.0687	0.00311131				11.0687	1.81e-05				11.0687	8.53e-05				11.0687	0.0202726				11.0027	0.0423985				11.0687	0.0192157				11.0687	0.027751
		11.0771	0.00314239				11.0771	2.02e-05				11.0771	8.43e-05				11.0771	0.0205402				11.0111	0.0427993				11.0771	0.0195014				11.0771	0.0281182
		11.0856	0.00317319				11.0856	2.21e-05				11.0856	8.29e-05				11.0856	0.020801				11.0196	0.0432				11.0856	0.0197824				11.0856	0.0284824
		11.094	0.00320373				11.094	2.35e-05				11.094	8.12e-05				11.094	0.0210545				11.028	0.0435869				11.094	0.0200582				11.094	0.0288431
		11.1024	0.00323408				11.1024	2.45e-05				11.1024	7.91e-05				11.1024	0.0213007				11.0364	0.04395				11.1024	0.0203287				11.1024	0.0292
		11.1108	0.00326438				11.1108	2.5e-05				11.1108	7.69e-05				11.1108	0.0215394				11.0448	0.0442905				11.1108	0.0205937				11.1108	0.0295527
		11.1192	0.00329477				11.1192	2.48e-05				11.1192	7.48e-05				11.1192	0.0217704				11.0532	0.0446307				11.1192	0.020853				11.1192	0.0299008
		11.1276	0.00332538				11.1276	2.42e-05				11.1276	7.28e-05				11.1276	0.0219938				11.0617	0.0450147				11.1276	0.0211067				11.1276	0.0302441
		11.1361	0.00335634				11.1361	2.31e-05				11.1361	7.12e-05				11.1361	0.0222095				11.0701	0.0454063				11.1361	0.0213547				11.1361	0.0305824
		11.1445	0.00338769				11.1445	2.17e-05				11.1445	6.99e-05				11.1445	0.0224175				11.0785	0.04577				11.1445	0.0215971				11.1445	0.0309154
		11.1529	0.00341946				11.1529	2e-05				11.1529	6.92e-05				11.1529	0.0226178				11.0869	0.0460957				11.1529	0.0218341				11.1529	0.0312432
		11.1613	0.0034516				11.1613	1.83e-05				11.1613	6.91e-05				11.1613	0.0228105				11.0953	0.0463844				11.1613	0.0220658				11.1613	0.0315658
		11.1697	0.00348404				11.1697	1.66e-05				11.1697	6.95e-05				11.1697	0.0229955				11.1037	0.046627				11.1697	0.0222923				11.1697	0.0318833
		11.1781	0.00351667				11.1781	1.51e-05				11.1781	7.06e-05				11.1781	0.0231729				11.1122	0.0468053				11.1781	0.0225139				11.1781	0.0321956
		11.1866	0.0035494				11.1866	1.39e-05				11.1866	7.22e-05				11.1866	0.0233426				11.1206	0.0469884				11.1866	0.0227306				11.1866	0.0325031
		11.195	0.00358212				11.195	1.32e-05				11.195	7.43e-05				11.195	0.0235046				11.129	0.0472255				11.195	0.0229425				11.195	0.0328058
		11.2034	0.00361475				11.2034	1.29e-05				11.2034	7.69e-05				11.2034	0.0236588				11.1374	0.0474816				11.2034	0.0231497				11.2034	0.0331038
		11.2118	0.00364723				11.2118	1.32e-05				11.2118	7.99e-05				11.2118	0.0238052				11.1458	0.0477378				11.2118	0.0233523				11.2118	0.0333972
		11.2202	0.00367951				11.2202	1.4e-05				11.2202	8.33e-05				11.2202	0.0239437				11.1542	0.0480164				11.2202	0.0235501				11.2202	0.0336861
		11.2287	0.00371156				11.2286	1.55e-05				11.2287	8.68e-05				11.2287	0.0240743				11.1627	0.0483475				11.2287	0.0237432				11.2287	0.0339705
		11.2371	0.00374333				11.2371	1.75e-05				11.2371	9.05e-05				11.2371	0.024197				11.1711	0.0486729				11.2371	0.0239316				11.2371	0.0342507
		11.2455	0.00377477				11.2455	1.99e-05				11.2455	9.41e-05				11.2455	0.0243119				11.1795	0.0489649				11.2455	0.0241153				11.2455	0.0345266
		11.2539	0.00380581				11.2539	2.28e-05				11.2539	9.76e-05				11.2539	0.024419				11.1879	0.0492462				11.2539	0.0242943				11.2539	0.0347984
		11.2623	0.00383637				11.2623	2.59e-05				11.2623	0.00010084				11.2623	0.0245185				11.1963	0.0496063				11.2623	0.0244688				11.2623	0.0350662
		11.2707	0.00386635				11.2707	2.91e-05				11.2707	0.00010376				11.2707	0.0246105				11.2047	0.0499707				11.2707	0.0246388				11.2707	0.0353304
		11.2792	0.00389566				11.2792	3.22e-05				11.2792	0.00010633				11.2792	0.0246952				11.2132	0.0502925				11.2792	0.0248045				11.2792	0.0355911
		11.2876	0.00392422				11.2876	3.5e-05				11.2876	0.00010859				11.2876	0.024773				11.2216	0.0505617				11.2876	0.0249661				11.2876	0.0358487
		11.296	0.00395199				11.296	3.76e-05				11.296	0.00011058				11.296	0.0248443				11.23	0.0507022				11.296	0.0251237				11.296	0.0361035
		11.3044	0.00397896				11.3044	3.96e-05				11.3044	0.0001124				11.3044	0.0249094				11.2384	0.0508255				11.3044	0.0252776				11.3044	0.0363557
		11.3128	0.0040052				11.3128	4.12e-05				11.3128	0.00011414				11.3128	0.0249688				11.2468	0.0510372				11.3128	0.025428				11.3128	0.0366058
		11.3212	0.00403082				11.3212	4.23e-05				11.3212	0.00011592				11.3212	0.0250231				11.2552	0.0512657				11.3212	0.0255752				11.3212	0.036854
		11.3297	0.00405599				11.3297	4.29e-05				11.3297	0.00011782				11.3297	0.0250728				11.2637	0.0514646				11.3297	0.0257197				11.3297	0.0371006
		11.3381	0.00408089				11.3381	4.31e-05				11.3381	0.00011989				11.3381	0.0251185				11.2721	0.0516344				11.3381	0.0258619				11.3381	0.0373459
		11.3465	0.00410573				11.3465	4.3e-05				11.3465	0.00012214				11.3465	0.0251607				11.2805	0.0518513				11.3465	0.0260024				11.3465	0.0375905
		11.3549	0.00413068				11.3549	4.27e-05				11.3549	0.00012455				11.3549	0.0251998				11.2889	0.0520642				11.3549	0.0261417				11.3549	0.0378347
		11.3633	0.00415589				11.3633	4.21e-05				11.3633	0.00012706				11.3633	0.0252362				11.2973	0.0522368				11.3633	0.0262804				11.3633	0.0380792
		11.3717	0.00418147				11.3717	4.15e-05				11.3717	0.00012958				11.3717	0.0252703				11.3058	0.0523371				11.3717	0.026419				11.3717	0.0383245
		11.3802	0.00420749				11.3802	4.09e-05				11.3802	0.000132				11.3802	0.0253023				11.3142	0.0524753				11.3802	0.026558				11.3802	0.0385715
		11.3886	0.00423394				11.3886	4.02e-05				11.3886	0.00013422				11.3886	0.0253325				11.3226	0.0526985				11.3886	0.0266979				11.3886	0.038821
		11.397	0.00426079				11.397	3.96e-05				11.397	0.00013617				11.397	0.025361				11.331	0.0529327				11.397	0.0268392				11.397	0.0390738
		11.4054	0.00428801				11.4054	3.91e-05				11.4054	0.00013782				11.4054	0.0253882				11.3394	0.0531403				11.4054	0.0269823				11.4054	0.0393308
		11.4138	0.00431552				11.4138	3.87e-05				11.4138	0.00013917				11.4138	0.0254141				11.3478	0.0533208				11.4138	0.0271276				11.4138	0.0395929
		11.4222	0.00434327				11.4222	3.84e-05				11.4222	0.00014026				11.4222	0.0254393				11.3563	0.0534712				11.4222	0.0272754				11.4222	0.0398611
		11.4307	0.00437119				11.4307	3.83e-05				11.4307	0.00014114				11.4307	0.0254641				11.3647	0.05364				11.4307	0.0274262				11.4307	0.0401362
		11.4391	0.00439923				11.4391	3.84e-05				11.4391	0.0001419				11.4391	0.0254889				11.3731	0.0537868				11.4391	0.0275802				11.4391	0.040419
		11.4475	0.00442737				11.4475	3.87e-05				11.4475	0.00014258				11.4475	0.0255143				11.3815	0.0538868				11.4475	0.0277378				11.4475	0.0407104
		11.4559	0.00445556				11.4559	3.92e-05				11.4559	0.00014321				11.4559	0.0255408				11.3899	0.053977				11.4559	0.0278993				11.4559	0.0410111
		11.4643	0.00448379				11.4643	3.98e-05				11.4643	0.00014379				11.4643	0.0255689				11.3983	0.0540397				11.4643	0.0280652				11.4643	0.0413219
		11.4728	0.00451202				11.4727	4.05e-05				11.4728	0.00014429				11.4728	0.0255992				11.4068	0.0540627				11.4728	0.0282357				11.4728	0.0416438
		11.4812	0.00454023				11.4812	4.12e-05				11.4812	0.00014467				11.4812	0.025632				11.4152	0.0540554				11.4812	0.0284112				11.4812	0.0419775
		11.4896	0.0045684				11.4896	4.19e-05				11.4896	0.00014488				11.4896	0.0256679				11.4236	0.0541762				11.4896	0.0285922				11.4896	0.0423242
		11.498	0.00459652				11.498	4.24e-05				11.498	0.00014489				11.498	0.025707				11.432	0.0543731				11.498	0.028779				11.498	0.042685
		11.5064	0.00462456				11.5064	4.26e-05				11.5064	0.00014468				11.5064	0.0257498				11.4404	0.0545624				11.5064	0.0289719				11.5064	0.0430613
		11.5148	0.00465248				11.5148	4.27e-05				11.5148	0.00014427				11.5148	0.0257964				11.4488	0.054733				11.5148	0.0291714				11.5148	0.0434544
		11.5233	0.00468026				11.5233	4.26e-05				11.5233	0.00014369				11.5233	0.025847				11.4573	0.0549146				11.5233	0.0293775				11.5233	0.043866
		11.5317	0.00470784				11.5317	4.23e-05				11.5317	0.00014297				11.5317	0.025902				11.4657	0.0551265				11.5317	0.0295905				11.5317	0.0442978
		11.5401	0.00473518				11.5401	4.21e-05				11.5401	0.00014216				11.5401	0.0259616				11.4741	0.0553687				11.5401	0.0298103				11.5401	0.0447515
		11.5485	0.0047622				11.5485	4.2e-05				11.5485	0.0001413				11.5485	0.0260259				11.4825	0.0556028				11.5485	0.030037				11.5485	0.0452292
		11.5569	0.00478884				11.5569	4.2e-05				11.5569	0.0001404				11.5569	0.0260953				11.4909	0.055836				11.5569	0.0302705				11.5569	0.045733
		11.5653	0.00481501				11.5653	4.24e-05				11.5653	0.00013946				11.5653	0.02617				11.4994	0.0560923				11.5653	0.0305107				11.5653	0.0462651
		11.5738	0.00484067				11.5738	4.31e-05				11.5738	0.00013847				11.5738	0.0262502				11.5078	0.0563583				11.5738	0.0307577				11.5738	0.0468282
		11.5822	0.00486577				11.5822	4.41e-05				11.5822	0.00013739				11.5822	0.026336				11.5162	0.0566142				11.5822	0.0310115				11.5822	0.047425
		11.5906	0.00489033				11.5906	4.53e-05				11.5906	0.0001362				11.5906	0.0264276				11.5246	0.0568351				11.5906	0.0312722				11.5906	0.0480586
		11.599	0.00491437				11.599	4.68e-05				11.599	0.00013487				11.599	0.026525				11.533	0.0570154				11.599	0.0315399				11.599	0.0487326
		11.6074	0.00493799				11.6074	4.83e-05				11.6074	0.00013339				11.6074	0.0266284				11.5414	0.0571764				11.6074	0.0318147				11.6074	0.0494506
		11.6158	0.00496132				11.6158	4.99e-05				11.6158	0.00013177				11.6158	0.0267378				11.5499	0.0573421				11.6158	0.0320969				11.6158	0.0502167
		11.6243	0.00498452				11.6243	5.15e-05				11.6243	0.00013004				11.6243	0.0268531				11.5583	0.0575145				11.6243	0.0323866				11.6243	0.0510355
		11.6327	0.00500776				11.6327	5.29e-05				11.6327	0.00012828				11.6327	0.0269745				11.5667	0.0577293				11.6327	0.0326839				11.6327	0.0519116
		11.6411	0.00503119				11.6411	5.43e-05				11.6411	0.00012657				11.6411	0.0271019				11.5751	0.0579458				11.6411	0.0329888				11.6411	0.0528499
		11.6495	0.00505498				11.6495	5.55e-05				11.6495	0.00012499				11.6495	0.0272354				11.5835	0.0581401				11.6495	0.0333015				11.6495	0.0538552
		11.6579	0.00507922				11.6579	5.67e-05				11.6579	0.00012364				11.6579	0.0273751				11.5919	0.0583782				11.6579	0.0336219				11.6579	0.0549326
		11.6663	0.00510397				11.6663	5.78e-05				11.6663	0.00012262				11.6663	0.027521				11.6004	0.0586251				11.6663	0.03395				11.6663	0.0560869
		11.6748	0.00512926				11.6748	5.9e-05				11.6748	0.00012199				11.6748	0.0276731				11.6088	0.05884				11.6748	0.0342859				11.6748	0.0573228
		11.6832	0.00515508				11.6832	6.02e-05				11.6832	0.00012183				11.6832	0.0278315				11.6172	0.0590203				11.6832	0.0346295				11.6832	0.0586448
		11.6916	0.00518141				11.6916	6.14e-05				11.6916	0.00012215				11.6916	0.0279963				11.6256	0.0591351				11.6916	0.0349808				11.6916	0.0600568
		11.7	0.00520821				11.7	6.28e-05				11.7	0.00012297				11.7	0.0281674				11.634	0.0593766				11.7	0.0353398				11.7	0.0615623
		11.7084	0.00523546				11.7084	6.42e-05				11.7084	0.00012426				11.7084	0.028345				11.6424	0.0596802				11.7084	0.0357065				11.7084	0.0631642
		11.7169	0.00526313				11.7168	6.58e-05				11.7169	0.00012599				11.7169	0.0285289				11.6509	0.0599741				11.7169	0.0360806				11.7169	0.0648645
		11.7253	0.0052912				11.7253	6.74e-05				11.7253	0.00012812				11.7253	0.0287193				11.6593	0.0602872				11.7253	0.0364621				11.7253	0.0666645
		11.7337	0.00531967				11.7337	6.9e-05				11.7337	0.00013058				11.7337	0.028916				11.6677	0.060606				11.7337	0.0368507				11.7337	0.0685644
		11.7421	0.00534852				11.7421	7.05e-05				11.7421	0.00013332				11.7421	0.0291193				11.6761	0.06088				11.7421	0.0372462				11.7421	0.0705637
		11.7505	0.00537774				11.7505	7.19e-05				11.7505	0.0001363				11.7505	0.0293289				11.6845	0.0610959				11.7505	0.0376481				11.7505	0.0726606
		11.7589	0.0054073				11.7589	7.31e-05				11.7589	0.00013945				11.7589	0.029545				11.6929	0.061224				11.7589	0.0380561				11.7589	0.0748526
		11.7674	0.00543716				11.7674	7.4e-05				11.7674	0.00014272				11.7674	0.0297674				11.7014	0.061367				11.7674	0.0384697				11.7674	0.0771363
		11.7758	0.0054673				11.7758	7.47e-05				11.7758	0.00014606				11.7758	0.0299961				11.7098	0.0615899				11.7758	0.0388884				11.7758	0.0795074
		11.7842	0.00549768				11.7842	7.5e-05				11.7842	0.00014942				11.7842	0.030231				11.7182	0.0618643				11.7842	0.0393117				11.7842	0.0819613
		11.7926	0.00552825				11.7926	7.5e-05				11.7926	0.00015275				11.7926	0.0304719				11.7266	0.0621361				11.7926	0.0397392				11.7926	0.0844928
		11.801	0.00555893				11.801	7.49e-05				11.801	0.00015601				11.801	0.0307186				11.735	0.0623892				11.801	0.0401704				11.801	0.0870968
		11.8094	0.00558964				11.8094	7.47e-05				11.8094	0.00015915				11.8094	0.0309708				11.7435	0.0626685				11.8094	0.0406051				11.8094	0.0897677
		11.8179	0.00562023				11.8179	7.45e-05				11.8179	0.00016213				11.8179	0.0312282				11.7519	0.0630248				11.8179	0.0410429				11.8179	0.0925005
		11.8263	0.00565054				11.8263	7.45e-05				11.8263	0.00016491				11.8263	0.0314906				11.7603	0.0634602				11.8263	0.0414835				11.8263	0.0952902
		11.8347	0.00568036				11.8347	7.47e-05				11.8347	0.00016745				11.8347	0.0317578				11.7687	0.0639183				11.8347	0.0419266				11.8347	0.0981324
		11.8431	0.00570947				11.8431	7.52e-05				11.8431	0.00016969				11.8431	0.0320297				11.7771	0.0643387				11.8431	0.0423721				11.8431	0.101024
		11.8515	0.00573763				11.8515	7.61e-05				11.8515	0.00017156				11.8515	0.0323063				11.7855	0.0647087				11.8515	0.0428195				11.8515	0.103961
		11.8599	0.00576466				11.8599	7.73e-05				11.8599	0.00017298				11.8599	0.0325873				11.794	0.065045				11.8599	0.0432686				11.8599	0.106943
		11.8684	0.00579044				11.8684	7.87e-05				11.8684	0.00017388				11.8684	0.0328728				11.8024	0.0654173				11.8684	0.043719				11.8684	0.109969
		11.8768	0.00581493				11.8768	8.03e-05				11.8768	0.00017418				11.8768	0.0331627				11.8108	0.0657908				11.8768	0.0441702				11.8768	0.113042
		11.8852	0.0058382				11.8852	8.19e-05				11.8852	0.00017381				11.8852	0.033457				11.8192	0.066128				11.8852	0.0446218				11.8852	0.116165
		11.8936	0.00586047				11.8936	8.35e-05				11.8936	0.00017276				11.8936	0.0337555				11.8276	0.0664282				11.8936	0.0450733				11.8936	0.119344
		11.902	0.00588199				11.902	8.49e-05				11.902	0.00017105				11.902	0.034058				11.836	0.0668394				11.902	0.0455243				11.902	0.122588
		11.9104	0.00590313				11.9104	8.6e-05				11.9104	0.00016873				11.9104	0.0343643				11.8445	0.0674218				11.9104	0.0459742				11.9104	0.12591
		11.9189	0.00592424				11.9189	8.68e-05				11.9189	0.00016591				11.9189	0.0346742				11.8529	0.0680188				11.9189	0.0464225				11.9189	0.129326
		11.9273	0.0059457				11.9273	8.72e-05				11.9273	0.00016276				11.9273	0.0349871				11.8613	0.0685802				11.9273	0.0468688				11.9273	0.132857
		11.9357	0.00596778				11.9357	8.73e-05				11.9357	0.00015944				11.9357	0.035303				11.8697	0.0690734				11.9357	0.0473125				11.9357	0.136526
		11.9441	0.00599073				11.9441	8.71e-05				11.9441	0.00015617				11.9441	0.0356213				11.8781	0.0694856				11.9441	0.0477533				11.9441	0.140363
		11.9525	0.00601468				11.9525	8.67e-05				11.9525	0.00015313				11.9525	0.0359418				11.8865	0.0697843				11.9525	0.0481907				11.9525	0.144401
		11.961	0.00603968				11.9609	8.6e-05				11.961	0.0001505				11.961	0.0362643				11.895	0.0701634				11.961	0.0486242				11.961	0.148678
		11.9694	0.00606572				11.9694	8.52e-05				11.9694	0.00014844				11.9694	0.0365885				11.9034	0.0705833				11.9694	0.0490536				11.9694	0.153235
		11.9778	0.00609273				11.9778	8.42e-05				11.9778	0.00014705				11.9778	0.0369144				11.9118	0.070975				11.9778	0.0494786				11.9778	0.158116
		11.9862	0.0061206				11.9862	8.31e-05				11.9862	0.00014639				11.9862	0.0372418				11.9202	0.0713376				11.9862	0.0498991				11.9862	0.163369
		11.9946	0.00614922				11.9946	8.19e-05				11.9946	0.00014647				11.9946	0.0375708				11.9286	0.0717116				11.9946	0.0503147				11.9946	0.169041
		12.003	0.00617848				12.003	8.08e-05				12.003	0.00014727				12.003	0.0379014				11.937	0.072071				12.003	0.0507256				12.003	0.175181
		12.0115	0.00620829				12.0115	7.96e-05				12.0115	0.00014871				12.0115	0.0382336				11.9455	0.0723891				12.0115	0.0511318				12.0115	0.181837
		12.0199	0.00623856				12.0199	7.83e-05				12.0199	0.00015073				12.0199	0.0385674				11.9539	0.0726665				12.0199	0.0515333				12.0199	0.189053
		12.0283	0.00626922				12.0283	7.7e-05				12.0283	0.00015322				12.0283	0.0389029				11.9623	0.0730129				12.0283	0.0519302				12.0283	0.196872
		12.0367	0.00630022				12.0367	7.57e-05				12.0367	0.0001561				12.0367	0.0392399				11.9707	0.073374				12.0367	0.0523225				12.0367	0.20533
		12.0451	0.00633153				12.0451	7.43e-05				12.0451	0.0001593				12.0451	0.0395784				11.9791	0.0737085				12.0451	0.0527105				12.0451	0.214461
		12.0535	0.00636309				12.0535	7.29e-05				12.0535	0.00016274				12.0535	0.0399183				11.9876	0.0740404				12.0535	0.053094				12.0535	0.22429
		12.062	0.00639487				12.062	7.15e-05				12.062	0.00016635				12.062	0.0402596				11.996	0.0743792				12.062	0.053473				12.062	0.234835
		12.0704	0.00642686				12.0704	7.01e-05				12.0704	0.00017008				12.0704	0.0406021				12.0044	0.0747677				12.0704	0.0538474				12.0704	0.24611
		12.0788	0.00645903				12.0788	6.88e-05				12.0788	0.00017387				12.0788	0.0409457				12.0128	0.075216				12.0788	0.0542171				12.0788	0.258119
		12.0872	0.00649139				12.0872	6.77e-05				12.0872	0.00017767				12.0872	0.0412903				12.0212	0.075674				12.0872	0.0545817				12.0872	0.270859
		12.0956	0.00652395				12.0956	6.68e-05				12.0956	0.00018143				12.0956	0.0416359				12.0296	0.0761216				12.0956	0.0549411				12.0956	0.284321
		12.104	0.00655675				12.104	6.63e-05				12.104	0.00018509				12.104	0.0419821				12.0381	0.0765417				12.104	0.0552951				12.104	0.298487
		12.1125	0.00658983				12.1125	6.61e-05				12.1125	0.0001886				12.1125	0.0423289				12.0465	0.0769704				12.1125	0.0556436				12.1125	0.313333
		12.1209	0.00662327				12.1209	6.63e-05				12.1209	0.00019195				12.1209	0.042676				12.0549	0.0773962				12.1209	0.0559865				12.1209	0.328831
		12.1293	0.00665712				12.1293	6.7e-05				12.1293	0.0001951				12.1293	0.0430231				12.0633	0.0777858				12.1293	0.0563242				12.1293	0.344944
		12.1377	0.00669145				12.1377	6.79e-05				12.1377	0.00019806				12.1377	0.04337				12.0717	0.0781339				12.1377	0.0566569				12.1377	0.361632
		12.1461	0.0067263				12.1461	6.91e-05				12.1461	0.00020083				12.1461	0.0437165				12.0801	0.0785079				12.1461	0.0569851				12.1461	0.378849
		12.1546	0.0067617				12.1545	7.05e-05				12.1546	0.00020345				12.1546	0.0440624				12.0886	0.0788928				12.1546	0.0573094				12.1546	0.396548
		12.163	0.00679767				12.163	7.19e-05				12.163	0.00020595				12.163	0.0444076				12.097	0.079269				12.163	0.0576306				12.163	0.414676
		12.1714	0.0068342				12.1714	7.32e-05				12.1714	0.00020837				12.1714	0.044752				12.1054	0.0796441				12.1714	0.0579494				12.1714	0.433178
		12.1798	0.00687129				12.1798	7.44e-05				12.1798	0.00021074				12.1798	0.0450956				12.1138	0.0800572				12.1798	0.0582666				12.1798	0.451999
		12.1882	0.00690893				12.1882	7.55e-05				12.1882	0.00021307				12.1882	0.0454384				12.1222	0.0805812				12.1882	0.0585829				12.1882	0.471081
		12.1966	0.00694715				12.1966	7.64e-05				12.1966	0.00021536				12.1966	0.0457804				12.1306	0.0811186				12.1966	0.0588992				12.1966	0.490366
		12.2051	0.00698597				12.2051	7.72e-05				12.2051	0.00021762				12.2051	0.0461215				12.1391	0.0816164				12.2051	0.059216				12.2051	0.509797
		12.2135	0.00702544				12.2135	7.79e-05				12.2135	0.00021983				12.2135	0.0464617				12.1475	0.082134				12.2135	0.0595342				12.2135	0.529316
		12.2219	0.0070656				12.2219	7.87e-05				12.2219	0.00022196				12.2219	0.046801				12.1559	0.0826505				12.2219	0.0598543				12.2219	0.548867
		12.2303	0.00710648				12.2303	7.97e-05				12.2303	0.00022401				12.2303	0.0471393				12.1643	0.0831319				12.2303	0.0601772				12.2303	0.568395
		12.2387	0.0071481				12.2387	8.09e-05				12.2387	0.00022598				12.2387	0.0474767				12.1727	0.0835689				12.2387	0.0605037				12.2387	0.587846
		12.2471	0.00719046				12.2471	8.24e-05				12.2471	0.00022787				12.2471	0.0478131				12.1811	0.0839634				12.2471	0.0608344				12.2471	0.60717
		12.2556	0.00723352				12.2556	8.43e-05				12.2556	0.00022973				12.2556	0.0481486				12.1896	0.0843504				12.2556	0.0611703				12.2556	0.626317
		12.264	0.00727722				12.264	8.65e-05				12.264	0.00023161				12.264	0.0484835				12.198	0.0847232				12.264	0.0615123				12.264	0.645241
		12.2724	0.0073215				12.2724	8.92e-05				12.2724	0.00023355				12.2724	0.0488179				12.2064	0.0850739				12.2724	0.0618613				12.2724	0.663898
		12.2808	0.00736628				12.2808	9.23e-05				12.2808	0.00023562				12.2808	0.0491522				12.2148	0.0854137				12.2808	0.0622185				12.2808	0.682246
		12.2892	0.00741152				12.2892	9.56e-05				12.2892	0.00023785				12.2892	0.0494867				12.2232	0.085782				12.2892	0.062585				12.2892	0.700248
		12.2976	0.0074572				12.2976	9.92e-05				12.2976	0.00024026				12.2976	0.0498217				12.2317	0.0861453				12.2976	0.0629617				12.2976	0.717867
		12.3061	0.00750335				12.3061	0.00010284				12.3061	0.00024283				12.3061	0.0501576				12.2401	0.0864833				12.3061	0.06335				12.3061	0.735072
		12.3145	0.00755				12.3145	0.00010643				12.3145	0.00024551				12.3145	0.0504945				12.2485	0.0868326				12.3145	0.0637508				12.3145	0.751831
		12.3229	0.00759723				12.3229	0.00010981				12.3229	0.00024821				12.3229	0.0508328				12.2569	0.0872072				12.3229	0.0641655				12.3229	0.768119
		12.3313	0.00764516				12.3313	0.00011285				12.3313	0.00025081				12.3313	0.0511725				12.2653	0.0876028				12.3313	0.0645953				12.3313	0.783911
		12.3397	0.00769386				12.3397	0.00011544				12.3397	0.0002532				12.3397	0.0515137				12.2737	0.0879892				12.3397	0.0650416				12.3397	0.799187
		12.3481	0.00774347				12.3481	0.0001175				12.3481	0.00025525				12.3481	0.0518566				12.2822	0.088341				12.3481	0.0655059				12.3481	0.813928
		12.3566	0.00779404				12.3566	0.00011899				12.3566	0.00025687				12.3566	0.0522011				12.2906	0.0886553				12.3566	0.0659897				12.3566	0.828118
		12.365	0.00784565				12.365	0.00011991				12.365	0.00025802				12.365	0.0525475				12.299	0.088937				12.365	0.0664947				12.365	0.841745
		12.3734	0.00789829				12.3734	0.00012029				12.3734	0.00025869				12.3734	0.0528959				12.3074	0.0892268				12.3734	0.0670225				12.3734	0.854798
		12.3818	0.00795195				12.3818	0.00012019				12.3818	0.00025893				12.3818	0.0532463				12.3158	0.0895833				12.3818	0.067575				12.3818	0.867269
		12.3902	0.00800653				12.3902	0.00011966				12.3902	0.00025883				12.3902	0.0535989				12.3242	0.0899464				12.3902	0.068154				12.3902	0.879152
		12.3987	0.00806194				12.3986	0.00011877				12.3987	0.00025852				12.3987	0.0539541				12.3327	0.0902828				12.3987	0.0687615				12.3987	0.890442
		12.4071	0.00811803				12.4071	0.00011759				12.4071	0.00025813				12.4071	0.0543119				12.3411	0.0906114				12.4071	0.0693996				12.4071	0.901138
		12.4155	0.00817466				12.4155	0.00011616				12.4155	0.00025778				12.4155	0.0546727				12.3495	0.0909379				12.4155	0.0700707				12.4155	0.911239
		12.4239	0.00823167				12.4239	0.00011452				12.4239	0.00025756				12.4239	0.0550368				12.3579	0.091261				12.4239	0.0707775				12.4239	0.920747
		12.4323	0.00828895				12.4323	0.00011274				12.4323	0.00025755				12.4323	0.0554046				12.3663	0.0915974				12.4323	0.0715235				12.4323	0.929665
		12.4407	0.00834641				12.4407	0.00011086				12.4407	0.00025777				12.4407	0.0557765				12.3747	0.0920563				12.4407	0.0723126				12.4407	0.937998
		12.4492	0.00840401				12.4492	0.00010895				12.4492	0.00025823				12.4492	0.0561528				12.3832	0.0925768				12.4492	0.0731502				12.4492	0.94575
		12.4576	0.00846177				12.4576	0.00010708				12.4576	0.00025891				12.4576	0.056534				12.3916	0.0930676				12.4576	0.0740427				12.4576	0.95293
		12.466	0.00851973				12.466	0.00010534				12.466	0.00025978				12.466	0.0569206				12.4	0.0935018				12.466	0.0749985				12.466	0.959546
		12.4744	0.00857799				12.4744	0.00010378				12.4744	0.0002608				12.4744	0.057313				12.4084	0.0938807				12.4744	0.0760281				12.4744	0.965608
		12.4828	0.00863665				12.4828	0.00010246				12.4828	0.00026193				12.4828	0.0577115				12.4168	0.0943337				12.4828	0.0771444				12.4828	0.971127
		12.4912	0.00869582				12.4912	0.0001014				12.4912	0.00026316				12.4912	0.0581165				12.4253	0.0948055				12.4912	0.0783635				12.4912	0.976115
		12.4997	0.00875562				12.4997	0.00010061				12.4997	0.00026446				12.4997	0.0585282				12.4337	0.0952309				12.4997	0.0797047				12.4997	0.980585
		12.5081	0.00881613				12.5081	0.00010008				12.5081	0.00026583				12.5081	0.0589471				12.4421	0.0956076				12.5081	0.081191				12.5081	0.98455
		12.5165	0.00887744				12.5165	9.98e-05				12.5165	0.00026728				12.5165	0.0593733				12.4505	0.0959316				12.5165	0.0828492				12.5165	0.988026
		12.5249	0.00893958				12.5249	9.96e-05				12.5249	0.00026885				12.5249	0.0598072				12.4589	0.0963039				12.5249	0.0847102				12.5249	0.991025
		12.5333	0.00900258				12.5333	9.97e-05				12.5333	0.00027058				12.5333	0.0602492				12.4673	0.0967212				12.5333	0.0868085				12.5333	0.993565
		12.5417	0.00906643				12.5417	9.98e-05				12.5417	0.00027253				12.5417	0.0606998				12.4758	0.0971145				12.5417	0.0891822				12.5417	0.995659
		12.5502	0.00913113				12.5502	0.00010017				12.5502	0.00027476				12.5502	0.0611595				12.4842	0.09747				12.5502	0.0918724				12.5502	0.997324
		12.5586	0.00919662				12.5586	0.00010064				12.5586	0.00027735				12.5586	0.0616289				12.4926	0.0977937				12.5586	0.0949225				12.5586	0.998575
		12.567	0.00926288				12.567	0.00010129				12.567	0.00028034				12.567	0.0621086				12.501	0.098172				12.567	0.0983777				12.567	0.999427
		12.5754	0.00932985				12.5754	0.00010214				12.5754	0.00028375				12.5754	0.0625992				12.5094	0.0985912				12.5754	0.102284				12.5754	0.999897
		12.5838	0.00939751				12.5838	0.0001032				12.5838	0.00028755				12.5838	0.0631014				12.5178	0.0990263				12.5838	0.106685				12.5838	1
		12.5922	0.00946584				12.5922	0.00010448				12.5922	0.00029167				12.5922	0.0636157				12.5263	0.0994903				12.5922	0.111627				12.5922	0.999752
		12.6007	0.00953485				12.6007	0.00010596				12.6007	0.00029598				12.6007	0.0641428				12.5347	0.0999928				12.6007	0.117151				12.6007	0.999169
		12.6091	0.00960456				12.6091	0.0001076				12.6091	0.00030031				12.6091	0.0646831				12.5431	0.100554				12.6091	0.123295				12.6091	0.998268
		12.6175	0.009675				12.6175	0.00010937				12.6175	0.00030446				12.6175	0.0652372				12.5515	0.101136				12.6175	0.130093				12.6175	0.997064
		12.6259	0.00974621				12.6259	0.00011119				12.6259	0.00030825				12.6259	0.0658056				12.5599	0.101715				12.6259	0.137575				12.6259	0.995573
		12.6343	0.00981824				12.6343	0.00011302				12.6343	0.00031152				12.6343	0.066389				12.5683	0.102312				12.6343	0.145766				12.6343	0.993811
		12.6428	0.00989112				12.6427	0.0001148				12.6428	0.00031418				12.6428	0.0669878				12.5768	0.10292				12.6428	0.154685				12.6428	0.991795
		12.6512	0.00996489				12.6512	0.0001165				12.6512	0.00031624				12.6512	0.0676028				12.5852	0.103498				12.6512	0.164343				12.6512	0.98954
		12.6596	0.0100396				12.6596	0.00011809				12.6596	0.00031779				12.6596	0.0682344				12.5936	0.104043				12.6596	0.174749				12.6596	0.987062
		12.668	0.0101152				12.668	0.00011959				12.668	0.00031903				12.668	0.0688835				12.602	0.104559				12.668	0.185902				12.668	0.984376
		12.6764	0.0101917				12.6764	0.000121				12.6764	0.00032022				12.6764	0.0695504				12.6104	0.105052				12.6764	0.197798				12.6764	0.981498
		12.6848	0.0102693				12.6848	0.00012234				12.6848	0.00032166				12.6848	0.0702359				12.6188	0.105718				12.6848	0.210426				12.6848	0.978443
		12.6933	0.0103478				12.6933	0.00012362				12.6933	0.00032365				12.6933	0.0709403				12.6273	0.106521				12.6933	0.223769				12.6933	0.975225
		12.7017	0.0104273				12.7017	0.00012484				12.7017	0.00032643				12.7017	0.0716642				12.6357	0.107333				12.7017	0.237805				12.7017	0.971859
		12.7101	0.0105078				12.7101	0.00012602				12.7101	0.00033019				12.7101	0.0724079				12.6441	0.10812				12.7101	0.252509				12.7101	0.968359
		12.7185	0.0105893				12.7185	0.00012715				12.7185	0.00033501				12.7185	0.0731716				12.6525	0.10886				12.7185	0.267849				12.7185	0.964739
		12.7269	0.0106719				12.7269	0.00012825				12.7269	0.00034089				12.7269	0.0739557				12.6609	0.109547				12.7269	0.283791				12.7269	0.961012
		12.7353	0.0107554				12.7353	0.00012931				12.7353	0.0003477				12.7353	0.0747603				12.6694	0.110221				12.7353	0.300295				12.7353	0.957192
		12.7438	0.0108399				12.7438	0.00013038				12.7438	0.00035528				12.7438	0.0755856				12.6778	0.110929				12.7438	0.31732				12.7438	0.953289
		12.7522	0.0109253				12.7522	0.00013149				12.7522	0.00036339				12.7522	0.0764317				12.6862	0.111622				12.7522	0.334822				12.7522	0.949317
		12.7606	0.0110115				12.7606	0.00013271				12.7606	0.00037177				12.7606	0.0772986				12.6946	0.112301				12.7606	0.352753				12.7606	0.945287
		12.769	0.0110984				12.769	0.00013412				12.769	0.00038017				12.769	0.0781867				12.703	0.112987				12.769	0.371067				12.769	0.941211
		12.7774	0.0111861				12.7774	0.0001358				12.7774	0.00038835				12.7774	0.0790958				12.7114	0.113683				12.7774	0.389712				12.7774	0.937098
		12.7858	0.0112744				12.7858	0.00013784				12.7858	0.00039612				12.7858	0.0800263				12.7199	0.114501				12.7858	0.408639				12.7858	0.932959
		12.7943	0.0113634				12.7943	0.00014031				12.7943	0.00040334				12.7943	0.0809782				12.7283	0.115365				12.7943	0.427797				12.7943	0.928804
		12.8027	0.0114532				12.8027	0.00014326				12.8027	0.00040993				12.8027	0.0819516				12.7367	0.116178				12.8027	0.447136				12.8027	0.924643
		12.8111	0.0115438				12.8111	0.0001467				12.8111	0.0004159				12.8111	0.0829466				12.7451	0.117089				12.8111	0.466604				12.8111	0.920484
		12.8195	0.0116355				12.8195	0.00015058				12.8195	0.00042129				12.8195	0.0839634				12.7535	0.118064				12.8195	0.486153				12.8195	0.916335
		12.8279	0.0117284				12.8279	0.00015481				12.8279	0.0004262				12.8279	0.0850019				12.7619	0.119053				12.8279	0.505733				12.8279	0.912205
		12.8364	0.0118228				12.8363	0.00015926				12.8364	0.00043078				12.8364	0.0860623				12.7704	0.120079				12.8364	0.525297				12.8364	0.908101
		12.8448	0.011919				12.8448	0.00016373				12.8448	0.00043519				12.8448	0.0871444				12.7788	0.121124				12.8448	0.544799				12.8448	0.904029
		12.8532	0.0120172				12.8532	0.00016803				12.8532	0.00043957				12.8532	0.0882483				12.7872	0.122208				12.8532	0.564194				12.8532	0.899995
		12.8616	0.0121176				12.8616	0.00017192				12.8616	0.00044407				12.8616	0.0893739				12.7956	0.123356				12.8616	0.583439				12.8616	0.896005
		12.87	0.0122205				12.87	0.00017521				12.87	0.00044877				12.87	0.090521				12.804	0.124486				12.87	0.602495				12.87	0.892065
		12.8784	0.0123258				12.8784	0.00017773				12.8784	0.00045375				12.8784	0.0916893				12.8124	0.125627				12.8784	0.621321				12.8784	0.888178
		12.8869	0.0124338				12.8869	0.00017936				12.8869	0.00045904				12.8869	0.0928786				12.8209	0.12681				12.8869	0.639883				12.8869	0.884348
		12.8953	0.0125443				12.8953	0.00018004				12.8953	0.00046464				12.8953	0.0940885				12.8293	0.12803				12.8953	0.658146				12.8953	0.880579
		12.9037	0.0126573				12.9037	0.00017978				12.9037	0.00047053				12.9037	0.0953186				12.8377	0.129375				12.9037	0.676077				12.9037	0.876873
		12.9121	0.0127728				12.9121	0.00017865				12.9121	0.00047669				12.9121	0.0965686				12.8461	0.1308				12.9121	0.693648				12.9121	0.873232
		12.9205	0.0128907				12.9205	0.00017676				12.9205	0.00048311				12.9205	0.097838				12.8545	0.132253				12.9205	0.710833				12.9205	0.869659
		12.9289	0.013011				12.9289	0.00017427				12.9289	0.00048975				12.9289	0.0991263				12.8629	0.13364				12.9289	0.727605				12.9289	0.866155
		12.9374	0.0131339				12.9374	0.00017135				12.9374	0.0004966				12.9374	0.100433				12.8714	0.13493				12.9374	0.743942				12.9374	0.86272
		12.9458	0.0132593				12.9458	0.0001682				12.9458	0.00050364				12.9458	0.101758				12.8798	0.136217				12.9458	0.759825				12.9458	0.859354
		12.9542	0.0133875				12.9542	0.00016499				12.9542	0.00051084				12.9542	0.103101				12.8882	0.137501				12.9542	0.775236				12.9542	0.856058
		12.9626	0.0135189				12.9626	0.00016188				12.9626	0.00051816				12.9626	0.104461				12.8966	0.138806				12.9626	0.790158				12.9626	0.852831
		12.971	0.0136536				12.971	0.00015901				12.971	0.00052557				12.971	0.105837				12.905	0.140221				12.971	0.804579				12.971	0.849671
		12.9794	0.0137919				12.9794	0.0001565				12.9794	0.000533				12.9794	0.107231				12.9135	0.14163				12.9794	0.818485				12.9794	0.846578
		12.9879	0.0139342				12.9879	0.0001544				12.9879	0.00054042				12.9879	0.10864				12.9219	0.143017				12.9879	0.831869				12.9879	0.843549
		12.9963	0.0140807				12.9963	0.00015276				12.9963	0.00054778				12.9963	0.110065				12.9303	0.14453				12.9963	0.844721				12.9963	0.840582
		13.0047	0.0142316				13.0047	0.00015156				13.0047	0.00055508				13.0047	0.111506				12.9387	0.14612				13.0047	0.857036				13.0047	0.837674
		13.0131	0.014387				13.0131	0.0001508				13.0131	0.00056234				13.0131	0.112962				12.9471	0.147671				13.0131	0.868809				13.0131	0.834823
		13.0215	0.014547				13.0215	0.00015043				13.0215	0.00056959				13.0215	0.114433				12.9555	0.149176				13.0215	0.880038				13.0215	0.832024
		13.0299	0.0147119				13.0299	0.00015039				13.0299	0.0005769				13.0299	0.115918				12.964	0.150666				13.0299	0.890722				13.0299	0.829273
		13.0384	0.0148816				13.0384	0.00015065				13.0384	0.00058435				13.0384	0.117418				12.9724	0.152083				13.0384	0.900861				13.0384	0.826568
		13.0468	0.0150566				13.0468	0.00015118				13.0468	0.00059202				13.0468	0.118932				12.9808	0.153589				13.0468	0.910456				13.0468	0.823903
		13.0552	0.0152368				13.0552	0.00015194				13.0552	0.0006				13.0552	0.12046				12.9892	0.155277				13.0552	0.919512				13.0552	0.821274
		13.0636	0.0154229				13.0636	0.00015293				13.0636	0.00060834				13.0636	0.122002				12.9976	0.156996				13.0636	0.928031				13.0636	0.818676
		13.072	0.015615				13.072	0.00015415				13.072	0.00061708				13.072	0.123558				13.006	0.158678				13.072	0.936019				13.072	0.816105
		13.0805	0.0158136				13.0804	0.00015558				13.0805	0.00062621				13.0805	0.125128				13.0145	0.16034				13.0805	0.943483				13.0805	0.813557
		13.0889	0.0160192				13.0889	0.00015723				13.0889	0.00063572				13.0889	0.126713				13.0229	0.16197				13.0889	0.950431				13.0889	0.811025
		13.0973	0.0162323				13.0973	0.00015908				13.0973	0.00064555				13.0973	0.128312				13.0313	0.163561				13.0973	0.956869				13.0973	0.808506
		13.1057	0.0164531				13.1057	0.00016111				13.1057	0.00065563				13.1057	0.129926				13.0397	0.165204				13.1057	0.962807				13.1057	0.805995
		13.1141	0.0166822				13.1141	0.00016328				13.1141	0.0006659				13.1141	0.131556				13.0481	0.166838				13.1141	0.968256				13.1141	0.803487
		13.1225	0.0169198				13.1225	0.00016555				13.1225	0.00067628				13.1225	0.133202				13.0565	0.168422				13.1225	0.973225				13.1225	0.800977
		13.131	0.0171662				13.131	0.00016785				13.131	0.0006867				13.131	0.134864				13.065	0.169964				13.131	0.977726				13.131	0.798462
		13.1394	0.0174218				13.1394	0.00017011				13.1394	0.0006971				13.1394	0.136544				13.0734	0.171575				13.1394	0.981771				13.1394	0.795936
		13.1478	0.0176866				13.1478	0.00017227				13.1478	0.00070745				13.1478	0.138243				13.0818	0.17339				13.1478	0.985373				13.1478	0.793396
		13.1562	0.0179609				13.1562	0.00017429				13.1562	0.00071772				13.1562	0.139961				13.0902	0.175347				13.1562	0.988543				13.1562	0.790837
		13.1646	0.018245				13.1646	0.00017614				13.1646	0.00072792				13.1646	0.141699				13.0986	0.177199				13.1646	0.991296				13.1646	0.788257
		13.173	0.018539				13.173	0.00017782				13.173	0.00073808				13.173	0.143459				13.1071	0.178981				13.173	0.993645				13.173	0.78565
		13.1815	0.0188433				13.1815	0.00017938				13.1815	0.00074827				13.1815	0.145243				13.1155	0.180746				13.1815	0.995603				13.1815	0.783015
		13.1899	0.019158				13.1899	0.0001809				13.1899	0.00075857				13.1899	0.147053				13.1239	0.182493				13.1899	0.997183				13.1899	0.780347
		13.1983	0.0194835				13.1983	0.00018249				13.1983	0.00076909				13.1983	0.148889				13.1323	0.184237				13.1983	0.9984				13.1983	0.777644
		13.2067	0.0198202				13.2067	0.00018423				13.2067	0.00077992				13.2067	0.150754				13.1407	0.186177				13.2067	0.999266				13.2067	0.774903
		13.2151	0.0201683				13.2151	0.00018623				13.2151	0.00079118				13.2151	0.152651				13.1491	0.188068				13.2151	0.999794				13.2151	0.772122
		13.2235	0.0205282				13.2235	0.00018855				13.2235	0.00080296				13.2235	0.154581				13.1576	0.189839				13.2235	1				13.2235	0.769298
		13.232	0.0209004				13.232	0.00019121				13.232	0.00081532				13.232	0.156547				13.166	0.191667				13.232	0.999896				13.232	0.76643
		13.2404	0.0212852				13.2404	0.00019417				13.2404	0.00082831				13.2404	0.158552				13.1744	0.193685				13.2404	0.999496				13.2404	0.763516
		13.2488	0.021683				13.2488	0.00019735				13.2488	0.00084195				13.2488	0.160598				13.1828	0.19576				13.2488	0.998813				13.2488	0.760556
		13.2572	0.0220941				13.2572	0.00020062				13.2572	0.00085619				13.2572	0.162688				13.1912	0.198014				13.2572	0.997862				13.2572	0.757548
		13.2656	0.0225187				13.2656	0.00020385				13.2656	0.000871				13.2656	0.164825				13.1996	0.200228				13.2656	0.996655				13.2656	0.754493
		13.274	0.0229573				13.274	0.00020686				13.274	0.00088629				13.274	0.167012				13.2081	0.202279				13.274	0.995207				13.274	0.751391
		13.2825	0.02341				13.2825	0.00020952				13.2825	0.00090195				13.2825	0.169252				13.2165	0.20445				13.2825	0.993529				13.2825	0.748243
		13.2909	0.0238771				13.2909	0.0002117				13.2909	0.00091789				13.2909	0.171549				13.2249	0.206715				13.2909	0.991636				13.2909	0.745049
		13.2993	0.0243589				13.2993	0.00021331				13.2993	0.00093398				13.2993	0.173907				13.2333	0.208948				13.2993	0.98954				13.2993	0.74181
		13.3077	0.0248555				13.3077	0.00021433				13.3077	0.00095012				13.3077	0.176329				13.2417	0.211411				13.3077	0.987252				13.3077	0.73853
		13.3161	0.0253673				13.3161	0.00021475				13.3161	0.00096622				13.3161	0.178819				13.2501	0.213827				13.3161	0.984786				13.3161	0.735209
		13.3246	0.0258945				13.3245	0.00021464				13.3246	0.00098225				13.3246	0.181382				13.2586	0.21608				13.3246	0.982152				13.3246	0.731849
		13.333	0.0264377				13.333	0.00021409				13.333	0.00099816				13.333	0.184022				13.267	0.218321				13.333	0.979362				13.333	0.728454
		13.3414	0.0269973				13.3414	0.00021322				13.3414	0.00101398				13.3414	0.186743				13.2754	0.220646				13.3414	0.976427				13.3414	0.725025
		13.3498	0.0275737				13.3498	0.00021217				13.3498	0.00102975				13.3498	0.18955				13.2838	0.223008				13.3498	0.973358				13.3498	0.721564
		13.3582	0.0281674				13.3582	0.00021109				13.3582	0.00104553				13.3582	0.192447				13.2922	0.225337				13.3582	0.970164				13.3582	0.718076
		13.3666	0.0287791				13.3666	0.0002101				13.3666	0.0010614				13.3666	0.19544				13.3006	0.227792				13.3666	0.966856				13.3666	0.714562
		13.3751	0.0294092				13.3751	0.00020934				13.3751	0.00107743				13.3751	0.198532				13.3091	0.230438				13.3751	0.963443				13.3751	0.711026
		13.3835	0.0300582				13.3835	0.00020891				13.3835	0.00109365				13.3835	0.201727				13.3175	0.233314				13.3835	0.959934				13.3835	0.707471
		13.3919	0.0307267				13.3919	0.00020886				13.3919	0.00111009				13.3919	0.205031				13.3259	0.236329				13.3919	0.956338				13.3919	0.703901
		13.4003	0.031415				13.4003	0.00020921				13.4003	0.00112674				13.4003	0.208447				13.3343	0.239327				13.4003	0.952662				13.4003	0.70032
		13.4087	0.0321236				13.4087	0.00020995				13.4087	0.0011436				13.4087	0.21198				13.3427	0.242256				13.4087	0.948914				13.4087	0.696731
		13.4171	0.0328527				13.4171	0.00021099				13.4171	0.00116063				13.4171	0.215635				13.3512	0.24527				13.4171	0.945101				13.4171	0.693138
		13.4256	0.0336028				13.4256	0.00021224				13.4256	0.00117781				13.4256	0.219417				13.3596	0.248409				13.4256	0.94123				13.4256	0.689546
		13.434	0.0343741				13.434	0.00021357				13.434	0.00119513				13.434	0.223328				13.368	0.251611				13.434	0.937307				13.434	0.685957
		13.4424	0.035167				13.4424	0.00021485				13.4424	0.00121261				13.4424	0.227376				13.3764	0.254973				13.4424	0.933338				13.4424	0.682376
		13.4508	0.0359819				13.4508	0.00021597				13.4508	0.00123026				13.4508	0.231563				13.3848	0.258465				13.4508	0.929329				13.4508	0.678807
		13.4592	0.0368191				13.4592	0.00021685				13.4592	0.00124813				13.4592	0.235896				13.3932	0.262142				13.4592	0.925284				13.4592	0.675253
		13.4676	0.0376791				13.4676	0.00021744				13.4676	0.00126627				13.4676	0.240377				13.4017	0.266056				13.4676	0.92121				13.4676	0.671719
		13.4761	0.0385624				13.4761	0.00021775				13.4761	0.0012847				13.4761	0.245013				13.4101	0.269868				13.4761	0.91711				13.4761	0.668208
		13.4845	0.0394693				13.4845	0.00021783				13.4845	0.00130348				13.4845	0.249807				13.4185	0.273585				13.4845	0.912989				13.4845	0.664724
		13.4929	0.0404003				13.4929	0.00021781				13.4929	0.00132263				13.4929	0.254763				13.4269	0.277645				13.4929	0.908852				13.4929	0.661271
		13.5013	0.0413558				13.5013	0.00021779				13.5013	0.00134219				13.5013	0.259886				13.4353	0.282094				13.5013	0.904702				13.5013	0.657852
		13.5097	0.0423361				13.5097	0.00021794				13.5097	0.00136218				13.5097	0.265179				13.4437	0.286609				13.5097	0.900544				13.5097	0.654471
		13.5182	0.0433416				13.5181	0.00021841				13.5182	0.00138262				13.5182	0.270646				13.4522	0.291087				13.5181	0.896381				13.5182	0.651131
		13.5266	0.0443724				13.5266	0.00021935				13.5266	0.00140354				13.5266	0.276291				13.4606	0.295634				13.5266	0.892216				13.5266	0.647838
		13.535	0.0454289				13.535	0.00022088				13.535	0.00142496				13.535	0.282115				13.469	0.300379				13.535	0.888052				13.535	0.644593
		13.5434	0.0465112				13.5434	0.0002231				13.5434	0.00144688				13.5434	0.288122				13.4774	0.305277				13.5434	0.883892				13.5434	0.641401
		13.5518	0.0476196				13.5518	0.00022604				13.5518	0.0014693				13.5518	0.294315				13.4858	0.310524				13.5518	0.879737				13.5518	0.638265
		13.5602	0.0487543				13.5602	0.00022971				13.5602	0.00149221				13.5602	0.300694				13.4942	0.315886				13.5602	0.87559				13.5602	0.635188
		13.5687	0.0499153				13.5686	0.00023407				13.5687	0.00151555				13.5687	0.307262				13.5027	0.321486				13.5687	0.871452				13.5687	0.632174
		13.5771	0.051103				13.5771	0.00023906				13.5771	0.00153927				13.5771	0.31402				13.5111	0.327147				13.5771	0.867324				13.5771	0.629224
		13.5855	0.0523173				13.5855	0.00024457				13.5855	0.00156331				13.5855	0.320968				13.5195	0.332813				13.5855	0.863208				13.5855	0.626342
		13.5939	0.0535585				13.5939	0.00025052				13.5939	0.00158759				13.5939	0.328107				13.5279	0.338578				13.5939	0.859103				13.5939	0.62353
		13.6023	0.0548268				13.6023	0.0002568				13.6023	0.00161205				13.6023	0.335439				13.5363	0.344766				13.6023	0.855012				13.6023	0.62079
		13.6107	0.0561222				13.6107	0.00026335				13.6107	0.00163665				13.6107	0.342962				13.5447	0.351378				13.6107	0.850933				13.6107	0.618124
		13.6192	0.057445				13.6192	0.00027007				13.6192	0.00166137				13.6192	0.350676				13.5532	0.358048				13.6192	0.846868				13.6192	0.615534
		13.6276	0.0587955				13.6276	0.00027692				13.6276	0.0016862				13.6276	0.358582				13.5616	0.364539				13.6276	0.842816				13.6276	0.613021
		13.636	0.060174				13.636	0.00028383				13.636	0.00171114				13.636	0.366678				13.57	0.371208				13.636	0.838779				13.636	0.610587
		13.6444	0.061581				13.6444	0.00029076				13.6444	0.00173624				13.6444	0.374963				13.5784	0.378244				13.6444	0.834756				13.6444	0.608233
		13.6528	0.0630172				13.6528	0.00029764				13.6528	0.00176151				13.6528	0.383436				13.5868	0.385454				13.6528	0.830746				13.6528	0.60596
		13.6612	0.0644832				13.6612	0.00030441				13.6612	0.00178698				13.6612	0.392094				13.5953	0.392782				13.6612	0.826751				13.6612	0.60377
		13.6697	0.0659798				13.6697	0.00031099				13.6697	0.00181268				13.6697	0.400935				13.6037	0.400321				13.6697	0.82277				13.6697	0.601664
		13.6781	0.0675079				13.6781	0.00031733				13.6781	0.00183863				13.6781	0.409958				13.6121	0.408079				13.6781	0.818803				13.6781	0.599641
		13.6865	0.0690685				13.6865	0.00032335				13.6865	0.00186485				13.6865	0.419157				13.6205	0.416275				13.6865	0.81485				13.6865	0.597704
		13.6949	0.0706626				13.6949	0.00032902				13.6949	0.00189138				13.6949	0.42853				13.6289	0.424972				13.6949	0.810911				13.6949	0.595852
		13.7033	0.0722915				13.7033	0.00033433				13.7033	0.00191826				13.7033	0.438073				13.6373	0.433618				13.7033	0.806986				13.7033	0.594085
		13.7117	0.0739561				13.7117	0.00033928				13.7117	0.00194555				13.7117	0.447781				13.6458	0.442274				13.7117	0.803075				13.7117	0.592404
		13.7202	0.0756578				13.7202	0.00034391				13.7202	0.00197329				13.7202	0.457649				13.6542	0.450986				13.7202	0.799176				13.7202	0.590809
		13.7286	0.0773979				13.7286	0.00034826				13.7286	0.00200156				13.7286	0.46767				13.6626	0.459935				13.7286	0.795291				13.7286	0.589299
		13.737	0.0791778				13.737	0.0003524				13.737	0.00203041				13.737	0.477839				13.671	0.468898				13.737	0.791417				13.737	0.587873
		13.7454	0.0809991				13.7454	0.0003564				13.7454	0.00205987				13.7454	0.488149				13.6794	0.478255				13.7454	0.787556				13.7454	0.58653
		13.7538	0.0828635				13.7538	0.00036036				13.7538	0.00208993				13.7538	0.498593				13.6878	0.487798				13.7538	0.783706				13.7538	0.585269
		13.7623	0.084773				13.7622	0.00036438				13.7623	0.00212054				13.7623	0.509162				13.6963	0.497383				13.7623	0.779867				13.7623	0.584089
		13.7707	0.0867298				13.7707	0.00036857				13.7707	0.0021516				13.7707	0.519851				13.7047	0.507289				13.7707	0.776038				13.7707	0.582989
		13.7791	0.0887362				13.7791	0.00037304				13.7791	0.00218299				13.7791	0.53065				13.7131	0.517174				13.7791	0.77222				13.7791	0.581967
		13.7875	0.0907951				13.7875	0.00037788				13.7875	0.00221456				13.7875	0.54155				13.7215	0.52691				13.7875	0.76841				13.7875	0.581022
		13.7959	0.0929095				13.7959	0.00038317				13.7959	0.00224616				13.7959	0.552545				13.7299	0.53677				13.7959	0.76461				13.7959	0.580151
		13.8043	0.0950827				13.8043	0.00038896				13.8043	0.0022777				13.8043	0.563624				13.7383	0.546807				13.8043	0.760819				13.8043	0.579354
		13.8128	0.0973186				13.8128	0.00039522				13.8128	0.00230915				13.8128	0.574778				13.7468	0.557076				13.8128	0.757035				13.8128	0.578629
		13.8212	0.099621				13.8212	0.0004019				13.8212	0.00234055				13.8212	0.585998				13.7552	0.567351				13.8212	0.75326				13.8212	0.577973
		13.8296	0.101994				13.8296	0.00040891				13.8296	0.00237202				13.8296	0.597274				13.7636	0.577841				13.8296	0.749493				13.8296	0.577385
		13.838	0.104444				13.838	0.00041612				13.838	0.00240377				13.838	0.608597				13.772	0.588775				13.838	0.745734				13.838	0.576864
		13.8464	0.106974				13.8464	0.00042337				13.8464	0.00243603				13.8464	0.619955				13.7804	0.59977				13.8464	0.741982				13.8464	0.576406
		13.8548	0.10959				13.8548	0.00043053				13.8548	0.00246907				13.8548	0.631339				13.7888	0.610851				13.8548	0.738238				13.8548	0.57601
		13.8633	0.112297				13.8633	0.00043749				13.8633	0.0025031				13.8633	0.642737				13.7973	0.621885				13.8633	0.734502				13.8633	0.575674
		13.8717	0.115103				13.8717	0.00044416				13.8717	0.00253829				13.8717	0.654138				13.8057	0.632603				13.8717	0.730774				13.8717	0.575397
		13.8801	0.118012				13.8801	0.00045052				13.8801	0.00257473				13.8801	0.665531				13.8141	0.643245				13.8801	0.727054				13.8801	0.575175
		13.8885	0.121032				13.8885	0.00045657				13.8885	0.00261242				13.8885	0.676905				13.8225	0.654208				13.8885	0.723344				13.8885	0.575007
		13.8969	0.12417				13.8969	0.00046237				13.8969	0.00265128				13.8969	0.688248				13.8309	0.665166				13.8969	0.719641				13.8969	0.574892
		13.9053	0.127432				13.9053	0.000468				13.9053	0.00269117				13.9053	0.699548				13.8394	0.675924				13.9053	0.715948				13.9053	0.574826
		13.9138	0.130827				13.9138	0.00047357				13.9138	0.00273192				13.9138	0.710795				13.8478	0.686582				13.9138	0.712264				13.9138	0.574808
		13.9222	0.134363				13.9222	0.0004792				13.9222	0.00277336				13.9222	0.721976				13.8562	0.697465				13.9222	0.70859				13.9222	0.574835
		13.9306	0.138047				13.9306	0.000485				13.9306	0.00281533				13.9306	0.733082				13.8646	0.708323				13.9306	0.704924				13.9306	0.574906
		13.939	0.141889				13.939	0.00049108				13.939	0.00285773				13.939	0.744099				13.873	0.719077				13.939	0.701269				13.939	0.575017
		13.9474	0.145897				13.9474	0.00049754				13.9474	0.00290052				13.9474	0.755019				13.8814	0.729836				13.9474	0.697624				13.9474	0.575167
		13.9558	0.15008				13.9558	0.00050442				13.9558	0.00294369				13.9558	0.765828				13.8899	0.740777				13.9558	0.693989				13.9558	0.575352
		13.9643	0.154448				13.9643	0.00051176				13.9643	0.00298728				13.9643	0.776516				13.8983	0.751799				13.9643	0.690364				13.9643	0.57557
		13.9727	0.159011				13.9727	0.00051953				13.9727	0.00303138				13.9727	0.787072				13.9067	0.762834				13.9727	0.686749				13.9727	0.575818
		13.9811	0.163777				13.9811	0.00052766				13.9811	0.00307609				13.9811	0.797485				13.9151	0.773546				13.9811	0.683145				13.9811	0.576094
		13.9895	0.168758				13.9895	0.00053606				13.9895	0.00312152				13.9895	0.807743				13.9235	0.783955				13.9895	0.679552				13.9895	0.576394
		13.9979	0.173963				13.9979	0.00054462				13.9979	0.00316776				13.9979	0.817835				13.9319	0.794071				13.9979	0.675969				13.9979	0.576715
		14.0064	0.179403				14.0063	0.0005532				14.0064	0.00321494				14.0064	0.827749				13.9404	0.803929				14.0064	0.672397				14.0064	0.577056
		14.0148	0.185086				14.0148	0.0005617				14.0148	0.00326312				14.0148	0.837476				13.9488	0.813883				14.0148	0.668835				14.0148	0.577412
		14.0232	0.191024				14.0232	0.00057005				14.0232	0.0033124				14.0232	0.847005				13.9572	0.823912				14.0232	0.665284				14.0232	0.577782
		14.0316	0.197226				14.0316	0.0005782				14.0316	0.00336286				14.0316	0.856325				13.9656	0.8335				14.0316	0.661743				14.0316	0.578162
		14.04	0.203701				14.04	0.00058615				14.04	0.00341459				14.04	0.865426				13.974	0.842826				14.04	0.658211				14.04	0.57855
		14.0484	0.21046				14.0484	0.00059395				14.0484	0.00346768				14.0484	0.874297				13.9824	0.852011				14.0484	0.654689				14.0484	0.578943
		14.0569	0.217509				14.0569	0.00060164				14.0569	0.00352223				14.0569	0.882931				13.9909	0.860942				14.0569	0.651175				14.0569	0.579338
		14.0653	0.224859				14.0653	0.00060931				14.0653	0.00357834				14.0653	0.891317				13.9993	0.869813				14.0653	0.647669				14.0653	0.579731
		14.0737	0.232518				14.0737	0.00061704				14.0737	0.00363616				14.0737	0.899446				14.0077	0.878616				14.0737	0.644171				14.0737	0.580121
		14.0821	0.240492				14.0821	0.0006249				14.0821	0.0036958				14.0821	0.90731				14.0161	0.887187				14.0821	0.640679				14.0821	0.580503
		14.0905	0.248789				14.0905	0.00063297				14.0905	0.00375742				14.0905	0.9149				14.0245	0.89565				14.0905	0.637194				14.0905	0.580875
		14.0989	0.257414				14.0989	0.00064131				14.0989	0.00382116				14.0989	0.922208				14.033	0.903722				14.0989	0.633713				14.0989	0.581234
		14.1074	0.266373				14.1074	0.00064999				14.1074	0.00388721				14.1074	0.929227				14.0414	0.911295				14.1074	0.630237				14.1074	0.581576
		14.1158	0.27567				14.1158	0.00065904				14.1158	0.00395573				14.1158	0.935949				14.0498	0.918663				14.1158	0.626765				14.1158	0.581898
		14.1242	0.28531				14.1242	0.00066852				14.1242	0.00402689				14.1242	0.942366				14.0582	0.925983				14.1242	0.623296				14.1242	0.582197
		14.1326	0.295293				14.1326	0.00067847				14.1326	0.00410083				14.1326	0.948473				14.0666	0.933111				14.1326	0.619828				14.1326	0.58247
		14.141	0.305622				14.141	0.0006889				14.141	0.00417769				14.141	0.954263				14.075	0.939992				14.141	0.616361				14.141	0.582714
		14.1494	0.316296				14.1494	0.00069981				14.1494	0.00425753				14.1494	0.959728				14.0835	0.946469				14.1494	0.612895				14.1494	0.582926
		14.1579	0.327313				14.1579	0.00071115				14.1579	0.00434038				14.1579	0.964865				14.0919	0.952504				14.1579	0.609428				14.1579	0.583103
		14.1663	0.338672				14.1663	0.00072284				14.1663	0.00442622				14.1663	0.969667				14.1003	0.958187				14.1663	0.605959				14.1663	0.583242
		14.1747	0.350367				14.1747	0.00073478				14.1747	0.00451496				14.1747	0.974129				14.1087	0.963462				14.1747	0.602487				14.1747	0.58334
		14.1831	0.362393				14.1831	0.00074683				14.1831	0.00460649				14.1831	0.978247				14.1171	0.968322				14.1831	0.59901				14.1831	0.583394
		14.1915	0.374742				14.1915	0.00075885				14.1915	0.00470067				14.1915	0.982017				14.1255	0.97281				14.1915	0.595527				14.1915	0.583401
		14.1999	0.387405				14.1999	0.00077073				14.1999	0.00479736				14.1999	0.985435				14.134	0.977011				14.1999	0.592036				14.1999	0.583358
		14.2084	0.400372				14.2084	0.00078235				14.2084	0.00489645				14.2084	0.988499				14.1424	0.980874				14.2084	0.588536				14.2084	0.583261
		14.2168	0.413629				14.2168	0.0007937				14.2168	0.00499788				14.2168	0.991205				14.1508	0.984353				14.2168	0.585024				14.2168	0.583108
		14.2252	0.427164				14.2252	0.00080478				14.2252	0.00510166				14.2252	0.993552				14.1592	0.987453				14.2252	0.581499				14.2252	0.582895
		14.2336	0.44096				14.2336	0.00081569				14.2336	0.0052079				14.2336	0.995538				14.1676	0.990209				14.2336	0.577958				14.2336	0.582619
		14.242	0.455001				14.242	0.00082658				14.242	0.00531675				14.242	0.99716				14.176	0.992576				14.242	0.5744				14.242	0.582277
		14.2505	0.469268				14.2504	0.00083764				14.2505	0.00542847				14.2505	0.998418				14.1845	0.994621				14.2505	0.570822				14.2505	0.581865
		14.2589	0.483741				14.2589	0.00084905				14.2589	0.00554331				14.2589	0.999312				14.1929	0.996413				14.2589	0.567223				14.2589	0.581381
		14.2673	0.498399				14.2673	0.00086101				14.2673	0.0056616				14.2673	0.999839				14.2013	0.997801				14.2673	0.563602				14.2673	0.58082
		14.2757	0.513221				14.2757	0.00087365				14.2757	0.00578361				14.2757	1				14.2097	0.998834				14.2757	0.559955				14.2757	0.580181
		14.2841	0.528183				14.2841	0.00088706				14.2841	0.0059096				14.2841	0.999795				14.2181	0.999568				14.2841	0.556282				14.2841	0.57946
		14.2925	0.543261				14.2925	0.00090128				14.2925	0.00603975				14.2925	0.999225				14.2265	0.999954				14.2925	0.552581				14.2925	0.578654
		14.301	0.558431				14.301	0.00091627				14.301	0.00617419				14.301	0.99829				14.235	1				14.301	0.54885				14.301	0.577761
		14.3094	0.573667				14.3094	0.00093198				14.3094	0.00631298				14.3094	0.996993				14.2434	0.999577				14.3094	0.545087				14.3094	0.576779
		14.3178	0.588945				14.3178	0.00094833				14.3178	0.00645612				14.3178	0.995334				14.2518	0.998708				14.3178	0.541291				14.3178	0.575706
		14.3262	0.604237				14.3262	0.00096524				14.3262	0.00660359				14.3262	0.993318				14.2602	0.997607				14.3262	0.537459				14.3262	0.57454
		14.3346	0.619518				14.3346	0.0009826				14.3346	0.00675537				14.3346	0.990946				14.2686	0.996439				14.3346	0.53359				14.3346	0.573279
		14.343	0.634763				14.343	0.00100036				14.343	0.00691146				14.343	0.988222				14.2771	0.995169				14.343	0.529684				14.343	0.571921
		14.3515	0.649945				14.3515	0.00101843				14.3515	0.00707191				14.3515	0.98515				14.2855	0.993741				14.3515	0.525738				14.3515	0.570465
		14.3599	0.665037				14.3599	0.00103674				14.3599	0.00723681				14.3599	0.981735				14.2939	0.991479				14.3599	0.521752				14.3599	0.56891
		14.3683	0.680015				14.3683	0.00105523				14.3683	0.00740631				14.3683	0.977982				14.3023	0.988633				14.3683	0.517724				14.3683	0.567255
		14.3767	0.694854				14.3767	0.00107383				14.3767	0.00758059				14.3767	0.973896				14.3107	0.985402				14.3767	0.513654				14.3767	0.565498
		14.3851	0.709527				14.3851	0.00109249				14.3851	0.00775984				14.3851	0.969482				14.3191	0.981966				14.3851	0.509542				14.3851	0.563639
		14.3935	0.724012				14.3935	0.00111117				14.3935	0.00794427				14.3935	0.964746				14.3276	0.978268				14.3935	0.505387				14.3935	0.561676
		14.402	0.738283				14.402	0.00112988				14.402	0.00813409				14.402	0.959696				14.336	0.973943				14.402	0.50119				14.402	0.55961
		14.4104	0.75232				14.4104	0.00114865				14.4104	0.00832947				14.4104	0.954337				14.3444	0.969214				14.4104	0.496949				14.4104	0.557439
		14.4188	0.766099				14.4188	0.00116754				14.4188	0.00853056				14.4188	0.948677				14.3528	0.964287				14.4188	0.492666				14.4188	0.555164
		14.4272	0.779599				14.4272	0.00118666				14.4272	0.00873749				14.4272	0.942722				14.3612	0.958976				14.4272	0.488341				14.4272	0.552784
		14.4356	0.792802				14.4356	0.00120613				14.4356	0.00895038				14.4356	0.93648				14.3696	0.953496				14.4356	0.483973				14.4356	0.550299
		14.4441	0.805688				14.444	0.00122609				14.4441	0.00916932				14.4441	0.929959				14.3781	0.947762				14.4441	0.479564				14.4441	0.547712
		14.4525	0.818239				14.4525	0.00124663				14.4525	0.00939439				14.4525	0.923166				14.3865	0.94157				14.4525	0.475114				14.4525	0.545021
		14.4609	0.830439				14.4609	0.00126785				14.4609	0.00962568				14.4609	0.91611				14.3949	0.935016				14.4609	0.470624				14.4609	0.542229
		14.4693	0.842274				14.4693	0.00128979				14.4693	0.00986324				14.4693	0.908797				14.4033	0.928523				14.4693	0.466094				14.4693	0.539336
		14.4777	0.853729				14.4777	0.00131248				14.4777	0.0101071				14.4777	0.901238				14.4117	0.921721				14.4777	0.461525				14.4777	0.536344
		14.4861	0.864792				14.4861	0.00133587				14.4861	0.0103574				14.4861	0.893441				14.4201	0.914958				14.4861	0.456919				14.4861	0.533254
		14.4946	0.875451				14.4946	0.00135993				14.4946	0.010614				14.4946	0.885415				14.4286	0.908183				14.4946	0.452277				14.4946	0.530068
		14.503	0.885696				14.503	0.00138459				14.503	0.010877				14.503	0.877168				14.437	0.900585				14.503	0.4476				14.503	0.526788
		14.5114	0.895518				14.5114	0.0014098				14.5114	0.0111465				14.5114	0.868711				14.4454	0.892758				14.5114	0.44289				14.5114	0.523416
		14.5198	0.904908				14.5198	0.00143549				14.5198	0.0114223				14.5198	0.860054				14.4538	0.884708				14.5198	0.438149				14.5198	0.519955
		14.5282	0.913861				14.5282	0.00146162				14.5282	0.0117045				14.5282	0.851207				14.4622	0.876404				14.5282	0.433379				14.5282	0.516406
		14.5366	0.92237				14.5366	0.00148816				14.5366	0.011993				14.5366	0.842179				14.4706	0.868219				14.5366	0.428581				14.5366	0.512773
		14.5451	0.930431				14.5451	0.00151511				14.5451	0.0122879				14.5451	0.832981				14.4791	0.86017				14.5451	0.423759				14.5451	0.509057
		14.5535	0.938042				14.5535	0.00154246				14.5535	0.012589				14.5535	0.823623				14.4875	0.851585				14.5535	0.418914				14.5535	0.505263
		14.5619	0.945198				14.5619	0.00157025				14.5619	0.0128964				14.5619	0.814115				14.4959	0.84234				14.5619	0.414048				14.5619	0.501393
		14.5703	0.951901				14.5703	0.00159849				14.5703	0.0132101				14.5703	0.804467				14.5043	0.833071				14.5703	0.409165				14.5703	0.49745
		14.5787	0.958149				14.5787	0.00162724				14.5787	0.0135301				14.5787	0.79469				14.5127	0.823591				14.5787	0.404265				14.5787	0.493438
		14.5871	0.963944				14.5871	0.00165653				14.5871	0.0138564				14.5871	0.784793				14.5212	0.813914				14.5871	0.399353				14.5871	0.48936
		14.5956	0.969287				14.5956	0.00168641				14.5956	0.014189				14.5956	0.774786				14.5296	0.80395				14.5956	0.394429				14.5956	0.485219
		14.604	0.974182				14.604	0.00171696				14.604	0.0145279				14.604	0.764679				14.538	0.793883				14.604	0.389498				14.604	0.481019
		14.6124	0.978633				14.6124	0.0017482				14.6124	0.0148732				14.6124	0.754481				14.5464	0.784016				14.6124	0.384561				14.6124	0.476763
		14.6208	0.982643				14.6208	0.00178021				14.6208	0.0152249				14.6208	0.744202				14.5548	0.774041				14.6208	0.379621				14.6208	0.472453
		14.6292	0.986219				14.6292	0.001813				14.6292	0.0155829				14.6292	0.733853				14.5632	0.763694				14.6292	0.374681				14.6292	0.468093
		14.6376	0.989366				14.6376	0.0018466				14.6376	0.0159473				14.6376	0.723441				14.5717	0.753367				14.6376	0.369744				14.6376	0.463686
		14.6461	0.992092				14.6461	0.001881				14.6461	0.0163179				14.6461	0.712976				14.5801	0.743314				14.6461	0.364812				14.6461	0.459234
		14.6545	0.994402				14.6545	0.00191618				14.6545	0.0166948				14.6545	0.702469				14.5885	0.732977				14.6545	0.359889				14.6545	0.454742
		14.6629	0.996305				14.6629	0.00195208				14.6629	0.0170777				14.6629	0.691926				14.5969	0.722325				14.6629	0.354977				14.6629	0.450213
		14.6713	0.997808				14.6713	0.00198864				14.6713	0.0174668				14.6713	0.681358				14.6053	0.711818				14.6713	0.35008				14.6713	0.445649
		14.6797	0.998919				14.6797	0.00202577				14.6797	0.0178618				14.6797	0.670773				14.6137	0.701412				14.6797	0.345199				14.6797	0.441053
		14.6882	0.999647				14.6881	0.00206339				14.6882	0.0182627				14.6882	0.66018				14.6222	0.690983				14.6882	0.340339				14.6882	0.436429
		14.6966	1				14.6966	0.00210143				14.6966	0.0186695				14.6966	0.649587				14.6306	0.680348				14.6966	0.335502				14.6966	0.431781
		14.705	0.999987				14.705	0.00213985				14.705	0.019082				14.705	0.639001				14.639	0.669708				14.705	0.330691				14.705	0.427111
		14.7134	0.999617				14.7134	0.0021786				14.7134	0.0195003				14.7134	0.628432				14.6474	0.659307				14.7134	0.325908				14.7134	0.422423
		14.7218	0.998899				14.7218	0.00221768				14.7218	0.0199243				14.7218	0.617885				14.6558	0.648874				14.7218	0.321155				14.7218	0.41772
		14.7302	0.997842				14.7302	0.00225709				14.7302	0.0203538				14.7302	0.607369				14.6642	0.638522				14.7302	0.316436				14.7302	0.413005
		14.7387	0.996456				14.7387	0.00229687				14.7387	0.0207888				14.7387	0.596891				14.6727	0.628471				14.7387	0.311752				14.7387	0.408282
		14.7471	0.994751				14.7471	0.00233706				14.7471	0.0212292				14.7471	0.586458				14.6811	0.618273				14.7471	0.307106				14.7471	0.403554
		14.7555	0.992736				14.7555	0.00237769				14.7555	0.0216749				14.7555	0.576075				14.6895	0.607551				14.7555	0.302499				14.7555	0.398823
		14.7639	0.990421				14.7639	0.0024188				14.7639	0.0221258				14.7639	0.56575				14.6979	0.596701				14.7639	0.297935				14.7639	0.394094
		14.7723	0.987816				14.7723	0.00246046				14.7723	0.0225819				14.7723	0.555488				14.7063	0.586016				14.7723	0.293415				14.7723	0.389368
		14.7807	0.98493				14.7807	0.0025027				14.7807	0.0230431				14.7807	0.545296				14.7147	0.575517				14.7807	0.28894				14.7807	0.384649
		14.7892	0.981774				14.7892	0.00254558				14.7892	0.0235092				14.7892	0.535178				14.7232	0.565122				14.7892	0.284514				14.7892	0.37994
		14.7976	0.978356				14.7976	0.00258917				14.7976	0.0239804				14.7976	0.52514				14.7316	0.554889				14.7976	0.280137				14.7976	0.375241
		14.806	0.974687				14.806	0.00263353				14.806	0.0244565				14.806	0.515186				14.74	0.544967				14.806	0.275811				14.806	0.370556
		14.8144	0.970776				14.8144	0.00267873				14.8144	0.0249377				14.8144	0.505323				14.7484	0.535569				14.8144	0.271539				14.8144	0.365887
		14.8228	0.966633				14.8228	0.00272482				14.8228	0.025424				14.8228	0.495552				14.7568	0.525994				14.8228	0.267321				14.8228	0.361235
		14.8312	0.962266				14.8312	0.00277189				14.8312	0.0259154				14.8312	0.48588				14.7653	0.515886				14.8312	0.263159				14.8312	0.356602
		14.8397	0.957684				14.8397	0.00281996				14.8397	0.026412				14.8397	0.47631				14.7737	0.505964				14.8397	0.259055				14.8397	0.35199
		14.8481	0.952898				14.8481	0.00286909				14.8481	0.0269139				14.8481	0.466845				14.7821	0.496326				14.8481	0.25501				14.8481	0.3474
		14.8565	0.947916				14.8565	0.00291932				14.8565	0.0274212				14.8565	0.457489				14.7905	0.487092				14.8565	0.251024				14.8565	0.342834
		14.8649	0.942746				14.8649	0.00297066				14.8649	0.027934				14.8649	0.448245				14.7989	0.477721				14.8649	0.2471				14.8649	0.338293
		14.8733	0.937397				14.8733	0.00302314				14.8733	0.0284522				14.8733	0.439116				14.8073	0.468079				14.8733	0.243238				14.8733	0.333779
		14.8817	0.931878				14.8817	0.00307676				14.8817	0.028976				14.8817	0.430106				14.8158	0.458571				14.8817	0.239439				14.8817	0.329293
		14.8902	0.926196				14.8902	0.00313153				14.8902	0.0295053				14.8902	0.421215				14.8242	0.449272				14.8902	0.235704				14.8902	0.324838
		14.8986	0.92036				14.8986	0.00318743				14.8986	0.0300402				14.8986	0.412447				14.8326	0.440192				14.8986	0.232033				14.8986	0.320414
		14.907	0.914376				14.907	0.00324442				14.907	0.0305808				14.907	0.403804				14.841	0.431602				14.907	0.228429				14.907	0.316022
		14.9154	0.908253				14.9154	0.00330247				14.9154	0.031127				14.9154	0.395287				14.8494	0.423163				14.9154	0.224891				14.9154	0.311663
		14.9238	0.901998				14.9238	0.00336155				14.9238	0.0316789				14.9238	0.386898				14.8578	0.414341				14.9238	0.221419				14.9238	0.307339
		14.9323	0.895618				14.9322	0.00342161				14.9323	0.0322367				14.9323	0.378637				14.8663	0.405498				14.9323	0.218016				14.9323	0.30305
		14.9407	0.88912				14.9407	0.00348261				14.9407	0.0328004				14.9407	0.370506				14.8747	0.396816				14.9407	0.214681				14.9407	0.298797
		14.9491	0.882509				14.9491	0.00354452				14.9491	0.0333703				14.9491	0.362506				14.8831	0.388239				14.9491	0.211415				14.9491	0.29458
		14.9575	0.875793				14.9575	0.00360731				14.9575	0.0339465				14.9575	0.354637				14.8915	0.379875				14.9575	0.208218				14.9575	0.290401
		14.9659	0.868978				14.9659	0.00367098				14.9659	0.0345294				14.9659	0.3469				14.8999	0.371699				14.9659	0.205091				14.9659	0.28626
		14.9743	0.86207				14.9743	0.00373553				14.9743	0.0351193				14.9743	0.339295				14.9083	0.364032				14.9743	0.202034				14.9743	0.282158
		14.9828	0.855073				14.9828	0.00380095				14.9828	0.0357165				14.9828	0.331823				14.9168	0.35663				14.9828	0.199047				14.9828	0.278094
		14.9912	0.847995				14.9912	0.00386725				14.9912	0.0363215				14.9912	0.324483				14.9252	0.348866				14.9912	0.19613				14.9912	0.274071
		14.9996	0.84084				14.9996	0.00393445				14.9996	0.0369349				14.9996	0.317277				14.9336	0.341325				14.9996	0.193284				14.9996	0.270088
		15.008	0.833614				15.008	0.00400255				15.008	0.0375572				15.008	0.310204				14.942	0.334174				15.008	0.190509				15.008	0.266147
		15.0164	0.826321				15.0164	0.00407155				15.0164	0.0381889				15.0164	0.303263				14.9504	0.326775				15.0164	0.187803				15.0164	0.262247
		15.0248	0.818967				15.0248	0.00414142				15.0248	0.038831				15.0248	0.296456				14.9589	0.319216				15.0248	0.185168				15.0248	0.258388
		15.0333	0.811556				15.0333	0.00421212				15.0333	0.0394839				15.0333	0.289781				14.9673	0.312006				15.0333	0.182603				15.0333	0.254572
		15.0417	0.804094				15.0417	0.00428359				15.0417	0.0401485				15.0417	0.283237				14.9757	0.305055				15.0417	0.180107				15.0417	0.250798
		15.0501	0.796585				15.0501	0.00435575				15.0501	0.0408257				15.0501	0.276825				14.9841	0.298232				15.0501	0.177681				15.0501	0.247066
		15.0585	0.789033				15.0585	0.0044285				15.0585	0.0415162				15.0585	0.270543				14.9925	0.291473				15.0585	0.175323				15.0585	0.243377
		15.0669	0.781442				15.0669	0.00450175				15.0669	0.042221				15.0669	0.264391				15.0009	0.2848				15.0669	0.173032				15.0669	0.239731
		15.0753	0.773816				15.0753	0.00457542				15.0753	0.042941				15.0753	0.258367				15.0094	0.278404				15.0753	0.17081				15.0753	0.236127
		15.0838	0.76616				15.0838	0.00464946				15.0838	0.0436773				15.0838	0.252471				15.0178	0.272181				15.0838	0.168653				15.0838	0.232565
		15.0922	0.758476				15.0922	0.00472383				15.0922	0.0444308				15.0922	0.246701				15.0262	0.266059				15.0922	0.166563				15.0922	0.229047
		15.1006	0.750769				15.1006	0.00479858				15.1006	0.0452027				15.1006	0.241057				15.0346	0.260416				15.1006	0.164538				15.1006	0.225571
		15.109	0.743041				15.109	0.00487376				15.109	0.0459941				15.109	0.235537				15.043	0.255117				15.109	0.162578				15.109	0.222138
		15.1174	0.735295				15.1174	0.00494946				15.1174	0.0468061				15.1174	0.230139				15.0514	0.249629				15.1174	0.160681				15.1174	0.218748
		15.1259	0.727535				15.1258	0.0050258				15.1259	0.04764				15.1259	0.224863				15.0599	0.24397				15.1259	0.158848				15.1259	0.2154
		15.1343	0.719763				15.1343	0.00510289				15.1343	0.0484972				15.1343	0.219707				15.0683	0.238325				15.1343	0.157077				15.1343	0.212094
		15.1427	0.711982				15.1427	0.00518081				15.1427	0.0493791				15.1427	0.214669				15.0767	0.232732				15.1427	0.155369				15.1427	0.208831
		15.1511	0.704194				15.1511	0.00525963				15.1511	0.0502872				15.1511	0.209748				15.0851	0.227293				15.1511	0.153722				15.1511	0.20561
		15.1595	0.696403				15.1595	0.00533937				15.1595	0.0512231				15.1595	0.204944				15.0935	0.22193				15.1595	0.152136				15.1595	0.20243
		15.1679	0.688609				15.1679	0.00542004				15.1679	0.0521885				15.1679	0.200253				15.1019	0.216825				15.1679	0.150612				15.1679	0.199291
		15.1764	0.680817				15.1763	0.00550161				15.1764	0.0531851				15.1764	0.195674				15.1104	0.211837				15.1764	0.149147				15.1764	0.196194
		15.1848	0.673027				15.1848	0.00558404				15.1848	0.0542149				15.1848	0.191207				15.1188	0.206854				15.1848	0.147743				15.1848	0.193137
		15.1932	0.665243				15.1932	0.0056673				15.1932	0.0552796				15.1932	0.186849				15.1272	0.202007				15.1932	0.146398				15.1932	0.19012
		15.2016	0.657466				15.2016	0.00575135				15.2016	0.0563814				15.2016	0.182598				15.1356	0.197267				15.2016	0.145113				15.2016	0.187143
		15.21	0.649698				15.21	0.00583618				15.21	0.0575222				15.21	0.178454				15.144	0.192633				15.21	0.143885				15.21	0.184206
		15.2184	0.64194				15.2184	0.00592179				15.2184	0.058704				15.2184	0.174412				15.1524	0.188121				15.2184	0.142716				15.2184	0.181309
		15.2269	0.634195				15.2269	0.00600816				15.2269	0.059929				15.2269	0.170473				15.1609	0.183747				15.2269	0.141603				15.2269	0.17845
		15.2353	0.626465				15.2353	0.00609532				15.2353	0.0611992				15.2353	0.166634				15.1693	0.179676				15.2353	0.140546				15.2353	0.175631
		15.2437	0.61875				15.2437	0.00618328				15.2437	0.0625171				15.2437	0.162892				15.1777	0.175856				15.2437	0.139544				15.2437	0.172849
		15.2521	0.611052				15.2521	0.00627206				15.2521	0.0638849				15.2521	0.159247				15.1861	0.172182				15.2521	0.138596				15.2521	0.170106
		15.2605	0.603372				15.2605	0.0063617				15.2605	0.0653051				15.2605	0.155694				15.1945	0.168522				15.2605	0.137701				15.2605	0.1674
		15.2689	0.595712				15.2689	0.00645225				15.2689	0.0667802				15.2689	0.152234				15.203	0.164824				15.2689	0.136858				15.2689	0.164731
		15.2774	0.588072				15.2774	0.0065438				15.2774	0.0683128				15.2774	0.148863				15.2114	0.161164				15.2774	0.136066				15.2774	0.1621
		15.2858	0.580454				15.2858	0.00663645				15.2858	0.0699055				15.2858	0.145579				15.2198	0.15768				15.2858	0.135324				15.2858	0.159504
		15.2942	0.572859				15.2942	0.0067303				15.2942	0.0715611				15.2942	0.142381				15.2282	0.154074				15.2942	0.13463				15.2942	0.156945
		15.3026	0.565287				15.3026	0.00682549				15.3026	0.0732823				15.3026	0.139266				15.2366	0.150462				15.3026	0.133985				15.3026	0.154421
		15.311	0.55774				15.311	0.00692215				15.311	0.0750718				15.311	0.136232				15.245	0.147017				15.311	0.133388				15.311	0.151933
		15.3194	0.550218				15.3194	0.0070204				15.3194	0.0769324				15.3194	0.133277				15.2535	0.143731				15.3194	0.132837				15.3194	0.14948
		15.3279	0.542722				15.3279	0.00712036				15.3279	0.078867				15.3279	0.130399				15.2619	0.140392				15.3279	0.132331				15.3279	0.147061
		15.3363	0.535254				15.3363	0.00722212				15.3363	0.0808783				15.3363	0.127597				15.2703	0.137144				15.3363	0.131871				15.3363	0.144677
		15.3447	0.527814				15.3447	0.00732573				15.3447	0.0829694				15.3447	0.124868				15.2787	0.134016				15.3447	0.131454				15.3447	0.142326
		15.3531	0.520403				15.3531	0.00743123				15.3531	0.0851431				15.3531	0.122212				15.2871	0.131134				15.3531	0.131081				15.3531	0.140009
		15.3615	0.513022				15.3615	0.00753867				15.3615	0.0874026				15.3615	0.119625				15.2955	0.128411				15.3615	0.130751				15.3615	0.137725
		15.37	0.505672				15.3699	0.00764809				15.37	0.0897509				15.37	0.117107				15.304	0.125632				15.37	0.130462				15.37	0.135473
		15.3784	0.498353				15.3784	0.00775951				15.3784	0.0921912				15.3784	0.114657				15.3124	0.12281				15.3784	0.130214				15.3784	0.133253
		15.3868	0.491066				15.3868	0.00787301				15.3868	0.0947267				15.3868	0.112272				15.3208	0.120115				15.3868	0.130005				15.3868	0.131065
		15.3952	0.483813				15.3952	0.00798867				15.3952	0.0973606				15.3952	0.10995				15.3292	0.117622				15.3952	0.129836				15.3952	0.128909
		15.4036	0.476593				15.4036	0.0081066				15.4036	0.100096				15.4036	0.107691				15.3376	0.115171				15.4036	0.129705				15.4036	0.126783
		15.412	0.469407				15.412	0.00822691				15.412	0.102937				15.412	0.105493				15.346	0.112833				15.412	0.129612				15.412	0.124688
		15.4205	0.462257				15.4205	0.00834975				15.4205	0.105886				15.4205	0.103354				15.3545	0.110602				15.4205	0.129555				15.4205	0.122623
		15.4289	0.455143				15.4289	0.00847527				15.4289	0.108947				15.4289	0.101273				15.3629	0.108439				15.4289	0.129533				15.4289	0.120588
		15.4373	0.448066				15.4373	0.00860358				15.4373	0.112123				15.4373	0.0992491				15.3713	0.106215				15.4373	0.129547				15.4373	0.118583
		15.4457	0.441027				15.4457	0.00873483				15.4457	0.115417				15.4457	0.0972805				15.3797	0.103995				15.4457	0.129594				15.4457	0.116607
		15.4541	0.434026				15.4541	0.00886911				15.4541	0.118833				15.4541	0.0953663				15.3881	0.101798				15.4541	0.129674				15.4541	0.11466
		15.4625	0.427065				15.4625	0.00900653				15.4625	0.122374				15.4625	0.0935053				15.3965	0.0996101				15.4625	0.129787				15.4625	0.112741
		15.471	0.420143				15.471	0.00914719				15.471	0.126042				15.471	0.0916966				15.405	0.0975171				15.471	0.129929				15.471	0.110849
		15.4794	0.413263				15.4794	0.00929118				15.4794	0.129841				15.4794	0.0899391				15.4134	0.0956503				15.4794	0.130102				15.4794	0.108985
		15.4878	0.406425				15.4878	0.00943861				15.4878	0.133775				15.4878	0.0882316				15.4218	0.0939881				15.4878	0.130303				15.4878	0.107148
		15.4962	0.399629				15.4962	0.00958962				15.4962	0.137845				15.4962	0.0865732				15.4302	0.0924882				15.4962	0.130532				15.4962	0.105336
		15.5046	0.392876				15.5046	0.00974435				15.5046	0.142054				15.5046	0.0849628				15.4386	0.0908829				15.5046	0.130788				15.5046	0.10355
		15.513	0.386168				15.513	0.00990297				15.513	0.146406				15.513	0.083399				15.4471	0.0892852				15.513	0.131068				15.513	0.101789
		15.5215	0.379505				15.5215	0.0100657				15.5215	0.150903				15.5215	0.0818806				15.4555	0.0877925				15.5215	0.131373				15.5215	0.100053
		15.5299	0.372887				15.5299	0.0102327				15.5299	0.155546				15.5299	0.0804063				15.4639	0.0863362				15.5299	0.131701				15.5299	0.0983409
		15.5383	0.366317				15.5383	0.0104041				15.5383	0.16034				15.5383	0.0789745				15.4723	0.0849527				15.5383	0.132051				15.5383	0.0966531
		15.5467	0.359794				15.5467	0.0105802				15.5467	0.165286				15.5467	0.0775838				15.4807	0.0835413				15.5467	0.132423				15.5467	0.0949893
		15.5551	0.35332				15.5551	0.0107611				15.5551	0.170386				15.5551	0.0762325				15.4891	0.0820789				15.5551	0.132815				15.5551	0.0933493
		15.5635	0.346896				15.5635	0.0109468				15.5635	0.175643				15.5635	0.074919				15.4976	0.0805769				15.5635	0.133226				15.5635	0.091733
		15.572	0.340522				15.572	0.0111377				15.572	0.181058				15.572	0.0736419				15.506	0.0791683				15.572	0.133656				15.572	0.0901403
		15.5804	0.3342				15.5804	0.0113336				15.5804	0.186634				15.5804	0.0723996				15.5144	0.0779027				15.5804	0.134103				15.5804	0.0885709
		15.5888	0.32793				15.5888	0.0115349				15.5888	0.192372				15.5888	0.0711908				15.5228	0.0767039				15.5888	0.134567				15.5888	0.0870246
		15.5972	0.321714				15.5972	0.0117416				15.5972	0.198273				15.5972	0.0700142				15.5312	0.0755368				15.5972	0.135046				15.5972	0.0855012
		15.6056	0.315552				15.6056	0.0119542				15.6056	0.20434				15.6056	0.0688689				15.5396	0.0742915				15.6056	0.13554				15.6056	0.0840002
		15.6141	0.309446				15.614	0.0121726				15.6141	0.210572				15.6141	0.0677538				15.5481	0.0728814				15.6141	0.136047				15.6141	0.0825214
		15.6225	0.303397				15.6225	0.0123975				15.6225	0.21697				15.6225	0.0666682				15.5565	0.0714973				15.6225	0.136566				15.6225	0.0810643
		15.6309	0.297406				15.6309	0.0126289				15.6309	0.223536				15.6309	0.0656112				15.5649	0.0702428				15.6309	0.137096				15.6309	0.0796285
		15.6393	0.291473				15.6393	0.0128675				15.6393	0.23027				15.6393	0.0645823				15.5733	0.0690325				15.6393	0.137636				15.6393	0.0782139
		15.6477	0.2856				15.6477	0.0131135				15.6477	0.237171				15.6477	0.0635806				15.5817	0.0679115				15.6477	0.138183				15.6477	0.07682
		15.6561	0.279788				15.6561	0.0133672				15.6561	0.24424				15.6561	0.0626053				15.5901	0.0669089				15.6561	0.138738				15.6561	0.0754468
		15.6646	0.274037				15.6646	0.0136291				15.6646	0.251476				15.6646	0.0616557				15.5986	0.0657972				15.6646	0.1393				15.6646	0.0740942
		15.673	0.268348				15.673	0.0138994				15.673	0.258879				15.673	0.0607309				15.607	0.0646468				15.673	0.139866				15.673	0.072762
		15.6814	0.262722				15.6814	0.0141784				15.6814	0.266448				15.6814	0.0598302				15.6154	0.0636304				15.6814	0.140435				15.6814	0.0714503
		15.6898	0.25716				15.6898	0.0144665				15.6898	0.274181				15.6898	0.0589525				15.6238	0.0627693				15.6898	0.141008				15.6898	0.070159
		15.6982	0.251662				15.6982	0.0147639				15.6982	0.282077				15.6982	0.0580972				15.6322	0.061942				15.6982	0.141583				15.6982	0.0688881
		15.7066	0.246229				15.7066	0.015071				15.7066	0.290136				15.7066	0.0572636				15.6407	0.0610981				15.7066	0.142158				15.7066	0.0676376
		15.7151	0.240862				15.7151	0.0153881				15.7151	0.298354				15.7151	0.0564509				15.6491	0.0600667				15.7151	0.142734				15.7151	0.0664074
		15.7235	0.235562				15.7235	0.0157154				15.7235	0.30673				15.7235	0.0556586				15.6575	0.058986				15.7235	0.14331				15.7235	0.0651974
		15.7319	0.230328				15.7319	0.0160533				15.7319	0.315261				15.7319	0.0548863				15.6659	0.0580468				15.7319	0.143884				15.7319	0.0640074
		15.7403	0.225163				15.7403	0.0164021				15.7403	0.323944				15.7403	0.0541334				15.6743	0.0572568				15.7403	0.144457				15.7403	0.0628372
		15.7487	0.220066				15.7487	0.0167623				15.7487	0.332777				15.7487	0.0533997				15.6827	0.0565644				15.7487	0.145027				15.7487	0.0616866
		15.7571	0.215038				15.7571	0.0171341				15.7571	0.341756				15.7571	0.0526849				15.6912	0.0559474				15.7571	0.145593				15.7571	0.0605553
		15.7656	0.210079				15.7656	0.0175179				15.7656	0.350877				15.7656	0.0519885				15.6996	0.0553694				15.7656	0.146157				15.7656	0.0594431
		15.774	0.205191				15.774	0.0179141				15.774	0.360137				15.774	0.0513105				15.708	0.0548129				15.774	0.146715				15.774	0.0583497
		15.7824	0.200374				15.7824	0.018323				15.7824	0.369532				15.7824	0.0506503				15.7164	0.0541821				15.7824	0.147269				15.7824	0.0572748
		15.7908	0.195627				15.7908	0.018745				15.7908	0.379056				15.7908	0.0500077				15.7248	0.0534624				15.7908	0.147816				15.7908	0.0562184
		15.7992	0.190952				15.7992	0.0191804				15.7992	0.388706				15.7992	0.0493821				15.7332	0.0527278				15.7992	0.148356				15.7992	0.0551803
		15.8077	0.186349				15.8076	0.0196297				15.8077	0.398476				15.8077	0.0487732				15.7417	0.0520049				15.8076	0.148889				15.8077	0.0541603
		15.8161	0.181818				15.8161	0.020093				15.8161	0.408361				15.8161	0.0481802				15.7501	0.0511786				15.8161	0.149412				15.8161	0.0531582
		15.8245	0.177359				15.8245	0.0205707				15.8245	0.418356				15.8245	0.0476025				15.7585	0.0503531				15.8245	0.149927				15.8245	0.0521739
		15.8329	0.172973				15.8329	0.021063				15.8329	0.428456				15.8329	0.0470394				15.7669	0.0496313				15.8329	0.15043				15.8329	0.0512071
		15.8413	0.16866				15.8413	0.0215703				15.8413	0.438655				15.8413	0.0464901				15.7753	0.0490018				15.8413	0.150922				15.8413	0.0502575
		15.8497	0.16442				15.8497	0.0220927				15.8497	0.448946				15.8497	0.0459541				15.7837	0.0484425				15.8497	0.151402				15.8497	0.0493249
		15.8582	0.160253				15.8581	0.0226304				15.8582	0.459325				15.8582	0.0454306				15.7922	0.047915				15.8582	0.151869				15.8582	0.0484088
		15.8666	0.156159				15.8666	0.0231836				15.8666	0.469784				15.8666	0.0449192				15.8006	0.0474028				15.8666	0.152322				15.8666	0.0475093
		15.875	0.152138				15.875	0.0237526				15.875	0.480319				15.875	0.0444193				15.809	0.046892				15.875	0.15276				15.875	0.0466259
		15.8834	0.148191				15.8834	0.0243376				15.8834	0.490922				15.8834	0.0439305				15.8174	0.0464397				15.8834	0.153182				15.8834	0.0457586
		15.8918	0.144316				15.8918	0.0249387				15.8918	0.501587				15.8918	0.0434525				15.8258	0.0459918				15.8918	0.153588				15.8918	0.0449074
		15.9002	0.140515				15.9002	0.0255563				15.9002	0.512307				15.9002	0.0429849				15.8342	0.045513				15.9002	0.153977				15.9002	0.0440721
		15.9087	0.136786				15.9087	0.0261907				15.9087	0.523077				15.9087	0.0425273				15.8427	0.045003				15.9087	0.154348				15.9087	0.043253
		15.9171	0.13313				15.9171	0.0268419				15.9171	0.53389				15.9171	0.0420795				15.8511	0.0444056				15.9171	0.154701				15.9171	0.0424499
		15.9255	0.129545				15.9255	0.0275103				15.9255	0.544739				15.9255	0.0416411				15.8595	0.0438165				15.9255	0.155034				15.9255	0.0416631
		15.9339	0.126033				15.9339	0.0281962				15.9339	0.555617				15.9339	0.0412116				15.8679	0.0432857				15.9339	0.155348				15.9339	0.0408925
		15.9423	0.122592				15.9423	0.0288996				15.9423	0.566518				15.9423	0.0407909				15.8763	0.0427906				15.9423	0.155641				15.9423	0.0401382
		15.9507	0.119222				15.9507	0.0296209				15.9507	0.577436				15.9507	0.0403786				15.8848	0.0423294				15.9507	0.155913				15.9507	0.0394002
		15.9592	0.115922				15.9592	0.0303601				15.9592	0.588364				15.9592	0.0399745				15.8932	0.0418533				15.9592	0.156163				15.9592	0.0386785
		15.9676	0.112694				15.9676	0.0311177				15.9676	0.599295				15.9676	0.0395785				15.9016	0.0413411				15.9676	0.15639				15.9676	0.037973
		15.976	0.109535				15.976	0.0318939				15.976	0.610223				15.976	0.0391903				15.91	0.0408616				15.976	0.156594				15.976	0.0372835
		15.9844	0.106445				15.9844	0.0326889				15.9844	0.621142				15.9844	0.0388099				15.9184	0.0404302				15.9844	0.156774				15.9844	0.0366098
		15.9928	0.103425				15.9928	0.0335033				15.9928	0.632046				15.9928	0.0384372				15.9268	0.0400365				15.9928	0.156929				15.9928	0.0359516
		16.0012	0.100472				16.0012	0.0343375				16.0012	0.642927				16.0012	0.0380721				15.9353	0.0396618				16.0012	0.157059				16.0012	0.0353084
		16.0097	0.0975877				16.0097	0.035192				16.0097	0.653779				16.0097	0.0377144				15.9437	0.03936				16.0097	0.157164				16.0097	0.0346799
		16.0181	0.0947701				16.0181	0.0360676				16.0181	0.664597				16.0181	0.0373638				15.9521	0.0392434				16.0181	0.157242				16.0181	0.0340657
		16.0265	0.0920189				16.0265	0.0369651				16.0265	0.675374				16.0265	0.03702				15.9605	0.039206				16.0265	0.157295				16.0265	0.0334653
		16.0349	0.0893332				16.0349	0.0378853				16.0349	0.686103				16.0349	0.0366827				15.9689	0.0391719				16.0349	0.157321				16.0349	0.0328785
		16.0433	0.0867122				16.0433	0.0388294				16.0433	0.696779				16.0433	0.0363513				15.9773	0.0391359				16.0433	0.157321				16.0433	0.0323051
		16.0518	0.0841551				16.0517	0.0397985				16.0518	0.707396				16.0518	0.0360253				15.9858	0.0388935				16.0518	0.157294				16.0518	0.031745
		16.0602	0.081661				16.0602	0.040794				16.0602	0.717947				16.0602	0.0357043				15.9942	0.0384512				16.0602	0.157239				16.0602	0.0311981
		16.0686	0.0792291				16.0686	0.0418176				16.0686	0.728426				16.0686	0.035388				16.0026	0.0379877				16.0686	0.157158				16.0686	0.0306645
		16.077	0.0768584				16.077	0.0428709				16.077	0.738828				16.077	0.0350762				16.011	0.0375378				16.077	0.157048				16.077	0.0301443
		16.0854	0.074548				16.0854	0.043956				16.0854	0.749146				16.0854	0.0347688				16.0194	0.037162				16.0854	0.15691				16.0854	0.0296375
		16.0938	0.072297				16.0938	0.045075				16.0938	0.759374				16.0938	0.0344659				16.0278	0.0368462				16.0938	0.156743				16.0938	0.0291442
		16.1023	0.0701044				16.1022	0.0462305				16.1023	0.769506				16.1023	0.0341678				16.0363	0.0365497				16.1023	0.156546				16.1023	0.0286642
		16.1107	0.0679693				16.1107	0.0474252				16.1107	0.779536				16.1107	0.0338748				16.0447	0.0362631				16.1107	0.15632				16.1107	0.0281973
		16.1191	0.0658907				16.1191	0.048662				16.1191	0.789457				16.1191	0.0335873				16.0531	0.0360166				16.1191	0.156064				16.1191	0.0277432
		16.1275	0.0638677				16.1275	0.0499444				16.1275	0.799263				16.1275	0.0333055				16.0615	0.0358282				16.1275	0.155777				16.1275	0.0273015
		16.1359	0.0618993				16.1359	0.0512757				16.1359	0.808947				16.1359	0.0330298				16.0699	0.0356686				16.1359	0.15546				16.1359	0.0268717
		16.1443	0.0599845				16.1443	0.0526598				16.1443	0.818503				16.1443	0.0327604				16.0783	0.035522				16.1443	0.155111				16.1443	0.0264533
		16.1528	0.0581224				16.1528	0.0541008				16.1528	0.827923				16.1528	0.032497				16.0868	0.0353793				16.1528	0.154732				16.1528	0.0260458
		16.1612	0.0563121				16.1612	0.055603				16.1612	0.8372				16.1612	0.0322398				16.0952	0.0352719				16.1612	0.154322				16.1612	0.0256487
		16.1696	0.0545527				16.1696	0.0571711				16.1696	0.846326				16.1696	0.0319885				16.1036	0.035277				16.1696	0.153881				16.1696	0.0252617
		16.178	0.052843				16.178	0.0588101				16.178	0.855293				16.178	0.0317427				16.112	0.0353789				16.178	0.153409				16.178	0.0248846
		16.1864	0.0511823				16.1864	0.0605252				16.1864	0.864094				16.1864	0.0315021				16.1204	0.0354575				16.1864	0.152906				16.1864	0.0245172
		16.1948	0.0495696				16.1948	0.0623223				16.1948	0.872719				16.1948	0.0312663				16.1289	0.035472				16.1948	0.152372				16.1948	0.0241594
		16.2033	0.0480039				16.2033	0.0642075				16.2033	0.88116				16.2033	0.0310348				16.1373	0.0353429				16.2033	0.151807				16.2033	0.0238114
		16.2117	0.0464843				16.2117	0.0661872				16.2117	0.889407				16.2117	0.0308074				16.1457	0.0351199				16.2117	0.151211				16.2117	0.0234732
		16.2201	0.0450099				16.2201	0.0682684				16.2201	0.89745				16.2201	0.0305837				16.1541	0.034919				16.2201	0.150583				16.2201	0.0231447
		16.2285	0.0435798				16.2285	0.0704583				16.2285	0.905281				16.2285	0.0303633				16.1625	0.0347507				16.2285	0.149924				16.2285	0.0228261
		16.2369	0.0421929				16.2369	0.0727647				16.2369	0.912887				16.2369	0.0301462				16.1709	0.0346031				16.2369	0.149233				16.2369	0.0225171
		16.2453	0.0408485				16.2453	0.0751957				16.2453	0.920259				16.2453	0.0299321				16.1794	0.0346301				16.2453	0.14851				16.2453	0.0222176
		16.2538	0.0395454				16.2538	0.0777596				16.2538	0.927385				16.2538	0.029721				16.1878	0.0347055				16.2538	0.147755				16.2538	0.0219274
		16.2622	0.0382829				16.2622	0.0804652				16.2622	0.934254				16.2622	0.0295128				16.1962	0.0347426				16.2622	0.146967				16.2622	0.0216461
		16.2706	0.0370598				16.2706	0.0833215				16.2706	0.940854				16.2706	0.0293075				16.2046	0.0346693				16.2706	0.146148				16.2706	0.0213736
		16.279	0.0358754				16.279	0.0863379				16.279	0.947173				16.279	0.029105				16.213	0.0345348				16.279	0.145296				16.279	0.0211094
		16.2874	0.0347286				16.2874	0.0895241				16.2874	0.953198				16.2874	0.0289055				16.2214	0.0343784				16.2874	0.144412				16.2874	0.0208533
		16.2959	0.0336186				16.2958	0.0928901				16.2959	0.958918				16.2959	0.0287088				16.2299	0.0341587				16.2959	0.143497				16.2959	0.0206052
		16.3043	0.0325444				16.3043	0.0964462				16.3043	0.964319				16.3043	0.028515				16.2383	0.0339687				16.3043	0.142551				16.3043	0.0203647
		16.3127	0.0315052				16.3127	0.100203				16.3127	0.969389				16.3127	0.028324				16.2467	0.033825				16.3127	0.141574				16.3127	0.0201317
		16.3211	0.0305				16.3211	0.104171				16.3211	0.974115				16.3211	0.0281358				16.2551	0.0336865				16.3211	0.140567				16.3211	0.0199059
		16.3295	0.0295279				16.3295	0.108363				16.3295	0.978485				16.3295	0.0279502				16.2635	0.0335417				16.3295	0.13953				16.3295	0.0196872
		16.3379	0.0285879				16.3379	0.112788				16.3379	0.982487				16.3379	0.0277674				16.2719	0.0333682				16.3379	0.138465				16.3379	0.0194754
		16.3464	0.0276791				16.3464	0.117458				16.3464	0.986107				16.3464	0.0275871				16.2804	0.0332271				16.3464	0.137371				16.3464	0.0192701
		16.3548	0.0268006				16.3548	0.122386				16.3548	0.989334				16.3548	0.0274093				16.2888	0.0332092				16.3548	0.13625				16.3548	0.0190713
		16.3632	0.0259515				16.3632	0.127582				16.3632	0.992157				16.3632	0.0272339				16.2972	0.033218				16.3632	0.135102				16.3632	0.0188787
		16.3716	0.0251308				16.3716	0.133058				16.3716	0.994565				16.3716	0.027061				16.3056	0.0331996				16.3716	0.133929				16.3716	0.0186919
		16.38	0.0243377				16.38	0.138826				16.38	0.996546				16.38	0.0268904				16.314	0.0331299				16.38	0.13273				16.38	0.0185108
		16.3884	0.0235715				16.3884	0.144896				16.3884	0.99809				16.3884	0.026722				16.3224	0.033007				16.3884	0.131508				16.3884	0.0183352
		16.3969	0.0228312				16.3969	0.151279				16.3969	0.999186				16.3969	0.0265559				16.3309	0.032957				16.3969	0.130261				16.3969	0.0181646
		16.4053	0.0221163				16.4053	0.157987				16.4053	0.999826				16.4053	0.0263921				16.3393	0.0329949				16.4053	0.128992				16.4053	0.017999
		16.4137	0.0214259				16.4137	0.165029				16.4137	1				16.4137	0.0262305				16.3477	0.0330612				16.4137	0.127701				16.4137	0.017838
		16.4221	0.0207594				16.4221	0.172416				16.4221	0.9997				16.4221	0.0260713				16.3561	0.0330871				16.4221	0.126388				16.4221	0.0176816
		16.4305	0.0201161				16.4305	0.180157				16.4305	0.99892				16.4305	0.0259143				16.3645	0.0330548				16.4305	0.125055				16.4305	0.0175295
		16.4389	0.0194952				16.4389	0.188261				16.4389	0.997651				16.4389	0.0257597				16.373	0.0331412				16.4389	0.123702				16.4389	0.0173819
		16.4474	0.0188961				16.4474	0.196736				16.4474	0.99589				16.4474	0.0256075				16.3814	0.0333312				16.4474	0.122329				16.4474	0.0172386
		16.4558	0.018318				16.4558	0.205591				16.4558	0.993631				16.4558	0.0254575				16.3898	0.0335394				16.4558	0.120938				16.4558	0.0170998
		16.4642	0.0177601				16.4642	0.214831				16.4642	0.990872				16.4642	0.0253099				16.3982	0.0337465				16.4642	0.119529				16.4642	0.0169654
		16.4726	0.0172218				16.4726	0.224464				16.4726	0.987611				16.4726	0.0251644				16.4066	0.0339758				16.4726	0.118102				16.4726	0.0168357
		16.481	0.0167022				16.481	0.234494				16.481	0.983846				16.481	0.0250212				16.415	0.0342017				16.481	0.116659				16.481	0.0167105
		16.4894	0.0162007				16.4894	0.244925				16.4894	0.979578				16.4894	0.0248801				16.4235	0.0344097				16.4894	0.115201				16.4894	0.0165898
		16.4979	0.0157165				16.4979	0.255761				16.4979	0.974808				16.4979	0.024741				16.4319	0.0346703				16.4979	0.113727				16.4979	0.0164736
		16.5063	0.0152493				16.5063	0.267003				16.5063	0.96954				16.5063	0.0246039				16.4403	0.034931				16.5063	0.112239				16.5063	0.0163616
		16.5147	0.0147982				16.5147	0.278652				16.5147	0.963777				16.5147	0.0244686				16.4487	0.0351564				16.5147	0.110738				16.5147	0.0162535
		16.5231	0.014363				16.5231	0.290707				16.5231	0.957524				16.5231	0.0243351				16.4571	0.0353939				16.5231	0.109226				16.5231	0.0161492
		16.5315	0.0139431				16.5315	0.303167				16.5315	0.950788				16.5315	0.0242034				16.4655	0.0356961				16.5315	0.107702				16.5315	0.0160483
		16.54	0.013538				16.5399	0.316027				16.54	0.943577				16.54	0.0240733				16.474	0.0360293				16.54	0.106169				16.54	0.0159504
		16.5484	0.0131475				16.5484	0.329283				16.5484	0.935899				16.5484	0.0239448				16.4824	0.0363711				16.5484	0.104627				16.5484	0.0158552
		16.5568	0.0127711				16.5568	0.342928				16.5568	0.927764				16.5568	0.0238177				16.4908	0.0367181				16.5568	0.103078				16.5568	0.0157622
		16.5652	0.0124082				16.5652	0.356953				16.5652	0.919183				16.5652	0.0236922				16.4992	0.0371155				16.5652	0.101522				16.5652	0.0156713
		16.5736	0.0120587				16.5736	0.371351				16.5736	0.910169				16.5736	0.0235681				16.5076	0.0375073				16.5736	0.0999609				16.5736	0.0155821
		16.582	0.0117219				16.582	0.386108				16.582	0.900735				16.582	0.0234454				16.516	0.0378618				16.582	0.0983952				16.582	0.0154945
		16.5905	0.0113976				16.5905	0.401212				16.5905	0.890895				16.5905	0.023324				16.5245	0.0382949				16.5905	0.096826				16.5905	0.0154082
		16.5989	0.0110852				16.5989	0.416648				16.5989	0.880664				16.5989	0.0232039				16.5329	0.0388601				16.5989	0.0952545				16.5989	0.0153232
		16.6073	0.0107845				16.6073	0.4324				16.6073	0.870058				16.6073	0.0230849				16.5413	0.0395284				16.6073	0.0936817				16.6073	0.0152397
		16.6157	0.0104951				16.6157	0.448451				16.6157	0.859094				16.6157	0.022967				16.5497	0.0401928				16.6157	0.0921086				16.6157	0.0151575
		16.6241	0.0102164				16.6241	0.46478				16.6241	0.847791				16.6241	0.0228501				16.5581	0.040814				16.6241	0.0905366				16.6241	0.015077
		16.6325	0.00994818				16.6325	0.481366				16.6325	0.836165				16.6325	0.0227341				16.5666	0.0413884				16.6325	0.0889666				16.6325	0.0149981
		16.641	0.00968996				16.641	0.498187				16.641	0.824236				16.641	0.0226188				16.575	0.0419175				16.641	0.0873999				16.641	0.0149209
		16.6494	0.00944132				16.6494	0.515217				16.6494	0.812023				16.6494	0.0225042				16.5834	0.0425109				16.6494	0.0858374				16.6494	0.0148455
		16.6578	0.00920183				16.6578	0.532431				16.6578	0.799546				16.6578	0.0223901				16.5918	0.0431252				16.6578	0.0842803				16.6578	0.0147718
		16.6662	0.00897108				16.6662	0.549802				16.6662	0.786825				16.6662	0.0222765				16.6002	0.0437197				16.6662	0.0827294				16.6662	0.0146996
		16.6746	0.0087487				16.6746	0.567299				16.6746	0.773879				16.6746	0.0221634				16.6086	0.0442835				16.6746	0.0811857				16.6746	0.0146289
		16.683	0.00853436				16.683	0.584894				16.683	0.760729				16.683	0.0220507				16.6171	0.0448089				16.683	0.07965				16.683	0.0145595
		16.6915	0.00832779				16.6915	0.602555				16.6915	0.747397				16.6915	0.0219384				16.6255	0.0453248				16.6915	0.0781231				16.6915	0.0144913
		16.6999	0.00812881				16.6999	0.620248				16.6999	0.733902				16.6999	0.0218266				16.6339	0.0459873				16.6999	0.0766056				16.6999	0.0144242
		16.7083	0.00793725				16.7083	0.637942				16.7083	0.720265				16.7083	0.0217154				16.6423	0.0466991				16.7083	0.0750981				16.7083	0.0143581
		16.7167	0.00775299				16.7167	0.6556				16.7167	0.706506				16.7167	0.0216048				16.6507	0.047388				16.7167	0.0736014				16.7167	0.0142932
		16.7251	0.0075759				16.7251	0.673187				16.7251	0.692647				16.7251	0.0214948				16.6591	0.0480453				16.7251	0.0721159				16.7251	0.0142295
		16.7336	0.0074058				16.7335	0.690669				16.7336	0.678707				16.7336	0.0213856				16.6676	0.0486451				16.7336	0.0706421				16.7336	0.014167
		16.742	0.00724249				16.742	0.708008				16.742	0.664705				16.742	0.0212773				16.676	0.0491756				16.742	0.0691807				16.742	0.0141059
		16.7504	0.00708567				16.7504	0.725167				16.7504	0.650661				16.7504	0.0211699				16.6844	0.0496417				16.7504	0.0677322				16.7504	0.0140461
		16.7588	0.006935				16.7588	0.74211				16.7588	0.636594				16.7588	0.0210636				16.6928	0.0501677				16.7588	0.0662972				16.7588	0.0139877
		16.7672	0.00679012				16.7672	0.758799				16.7672	0.622522				16.7672	0.0209583				16.7012	0.0508154				16.7672	0.0648762				16.7672	0.0139304
		16.7756	0.00665062				16.7756	0.775197				16.7756	0.608463				16.7756	0.0208542				16.7096	0.0515272				16.7756	0.0634697				16.7756	0.0138743
		16.7841	0.0065161				16.784	0.791268				16.7841	0.594434				16.7841	0.0207512				16.7181	0.0522057				16.7841	0.0620785				16.7841	0.0138189
		16.7925	0.00638622				16.7925	0.806974				16.7925	0.580451				16.7925	0.0206493				16.7265	0.052824				16.7925	0.060703				16.7925	0.0137643
		16.8009	0.00626064				16.8009	0.82228				16.8009	0.56653				16.8009	0.0205484				16.7349	0.0534227				16.8009	0.059344				16.8009	0.0137099
		16.8093	0.00613912				16.8093	0.837151				16.8093	0.552687				16.8093	0.0204484				16.7433	0.0540005				16.8093	0.058002				16.8093	0.0136559
		16.8177	0.00602144				16.8177	0.851551				16.8177	0.538935				16.8177	0.0203492				16.7517	0.0546123				16.8177	0.0566777				16.8177	0.0136018
[truncated: 1,269 more rows]

## Sheet: Suppl. Fig. 2
Suppl. Fig. 2A:	BMP7-TWSG1 NTD	Time (s)	0.0732 μM	0.146 μM	0.293 μM	0.586 μM	1.17 μM	2.34 μM	4.69 μM	9.38 μM	18.8 μM	37.5 μM	75 μM	150 μM		Wild type TWSG1 NTD (μM)	Binding (RU)		Suppl. Fig. 2B:	BMP7-TWSG1 NTD	Time (s)	0.0732 μM	0.146 μM	0.293 μM	0.586 μM	1.17 μM	2.34 μM	4.69 μM	9.38 μM	18.8 μM	37.5 μM	75 μM	150 μM		Wild type TWSG1 NTD (μM)	Binding (RU)		Suppl. Fig. 2C:	BMP7-TWSG1 CTD	Time (s)	0.0732 μM	0.146 μM	0.293 μM	0.586 μM	1.17 μM	2.34 μM	4.69 μM	9.38 μM	18.8 μM
	Replicate 1	-59.36	13.4214	14.0835	13.5688	12.8843	12.6792	12.2363	12.0488	11.5684	11.1826	10.5723	10.2607	9.95361		0.0732	545.134			Replicate 2	-57.38	3.23218	3.93299	3.50647	3.63147	3.48828	3.26636	3.31519	3.45703	3.17285	3.09009	3.13037	3.29395		0.0732	228.693			Replicate 1	-59.36	2.50049	1.35449	0.709473	0.0654304	-0.305176	-0.299805	-0.610352	-0.755371	-0.738769
		-59.26	13.4917	14.1851	13.5493	12.8647	12.6987	12.2266	12.0508	11.5488	11.1631	10.5625	10.2412	9.93408		0.146	607.139				-57.28	3.22681	3.92664	3.5127	3.63684	3.51416	3.36865	3.30737	3.41797	3.15332	3.10181	3.17334	3.34863		0.146	265.229				-59.26	2.72119	1.38379	0.758301	0.116211	-0.273926	-0.290039	-0.59082	-0.73584	-0.73877
		-59.16	13.5229	14.1753	13.5591	12.8452	12.6987	12.2188	12.0313	11.5293	11.1436	10.5547	10.2217	9.91455		0.293	701.157				-57.18	3.18921	3.89685	3.47595	3.57532	3.49609	3.35449	3.27612	3.375	3.11035	3.12915	3.1499	3.28613		0.293	338.635				-59.16	2.73096	1.44434	0.78955	0.135742	-0.254395	-0.280274	-0.579102	-0.73584	-0.73877
		-59.06	13.5503	14.1733	13.5474	12.8335	12.6968	12.1973	12.0195	11.5176	11.1318	10.5332	10.2002	9.89307		0.586	771.816				-57.08	3.19702	3.91736	3.49316	3.56653	3.51172	3.37646	3.30347	3.40308	3.12988	3.16821	3.16162	3.30566		0.586	367.074				-59.06	2.77002	1.52246	0.807129	0.155274	-0.244629	-0.270508	-0.571289	-0.726074	-0.729004
		-58.96	13.5718	14.144	13.5396	12.8354	12.689	12.1875	12	11.498	11.1221	10.502	10.1709	9.87354		1.17	832.856				-56.98	3.17285	3.90637	3.47058	3.53699	3.46948	3.34058	3.29346	3.42261	3.10181	3.14014	3.11011	3.2854		1.17	416.617				-58.96	2.77002	1.55371	0.809082	0.18457	-0.234864	-0.260743	-0.55957	-0.716309	-0.729004
		-58.86	13.5718	14.1343	13.5298	12.8062	12.6694	12.168	11.9707	11.4785	11.1025	10.4824	10.1514	9.84424		2.34	882.67				-56.88	3.09693	3.81482	3.39392	3.45032	3.36719	3.26319	3.19556	3.32276	3.04468	3.08155	3.03516	3.21509		2.34	455.429				-58.86	2.78174	1.56348	0.818848	0.215821	-0.213379	-0.260742	-0.55957	-0.706543	-0.729003
		-58.76	13.5913	14.146	13.52	12.8062	12.6694	12.168	11.9609	11.459	11.083	10.4629	10.1416	9.82471		4.69	934.774				-56.78	3.04858	3.73914	3.3291	3.40247	3.29297	3.21484	3.13159	3.27344	3.14697	3.1814	2.97803	3.15186		4.69	485.277				-58.76	2.81104	1.58496	0.828613	0.235352	-0.203613	-0.249023	-0.549805	-0.685059	-0.719238
		-58.66	13.5913	14.1245	13.5103	12.8062	12.6694	12.1582	11.9512	11.4492	11.083	10.4531	10.1318	9.80518		9.38	983.091				-56.68	3.0354	3.71814	3.31738	3.38147	3.26318	3.17481	3.11987	3.26709	3.12988	3.18628	2.95068	3.14307		9.38	501.514				-58.66	2.83252	1.60449	0.840332	0.256836	-0.184083	-0.229493	-0.54004	-0.665527	-0.697754
		-58.56	13.6128	14.1265	13.5103	12.7866	12.6597	12.1484	11.9297	11.4395	11.0635	10.4434	10.1123	9.79541		18.8	1007.69				-56.58	3.04858	3.73132	3.34082	3.39953	3.27197	3.18506	3.1394	3.25537	3.11426	3.1853	2.98193	3.13379		18.8	515.908				-58.56	2.84229	1.62402	0.850098	0.266602	-0.174316	-0.219727	-0.540039	-0.644043	-0.697754
		-58.46	13.6128	14.1167	13.4907	12.7769	12.6499	12.1289	11.9199	11.4199	11.0537	10.4238	10.0928	9.79541		37.5	1036.59				-56.48	3.07593	3.74695	3.34241	3.40247	3.271	3.20313	3.15112	3.23828	3.13232	3.19019	3.01318	3.1167		37.5	528.431				-58.46	2.85205	1.64551	0.859863	0.276367	-0.152831	-0.208006	-0.52832	-0.634277	-0.678223
		-58.36	13.6631	14.1572	13.5312	12.8174	12.6904	12.1694	11.9507	11.4604	11.0942	10.4546	10.1333	9.83594		75	1070.17				-56.38	3.06811	3.73914	3.32361	3.401	3.26562	3.21777	3.15503	3.23047	3.13916	3.18311	3.00928	3.09082		75	539.678				-58.36	2.92187	1.71533	0.919922	0.348143	-0.0927734	-0.157715	-0.478027	-0.564453	-0.616212
		-58.26	13.7896	14.2622	13.6479	12.9243	12.8071	12.2764	12.0576	11.5771	11.2012	10.5615	10.25	9.95264		150	1084.57				-56.28	3.07202	3.76404	3.33301	3.40344	3.26953	3.23975	3.14331	3.23438	3.14551	3.18237	3.02881	3.104		150	552.716				-58.26	3.04834	1.8418	1.05615	0.484375	0.043457	-0.0214844	-0.332031	-0.418457	-0.47998
		-58.16	13.8872	14.3599	13.7358	13.022	12.9048	12.374	12.1455	11.665	11.2891	10.6494	10.3477	10.0503							-56.18	3.06421	3.74304	3.32678	3.38928	3.26807	3.23975	3.14575	3.229	3.12988	3.19165	3.01074	3.09082							-58.16	3.16748	1.96094	1.1753	0.601563	0.172366	0.0957057	-0.214841	-0.299316	-0.362793
		-58.06	13.9556	14.4399	13.8042	13.0786	12.9634	12.4424	12.2139	11.7236	11.3477	10.7178	10.416	10.0586							-56.08	3.05249	3.73523	3.34082	3.37512	3.25391	3.23438	3.14722	3.22656	3.11816	3.17993	3.00146	3.0752							-58.06	3.24561	2.03906	1.26318	0.679685	0.260254	0.173828	-0.125	-0.20166	-0.274902
		-57.96	14.0122	14.4849	13.8608	13.1353	13.0103	12.4873	12.2607	11.7803	11.4141	10.7744	10.4727	9.96338		Nonlinear fit, table of results	Binding (RU)				-55.98	3.04712	3.72351	3.33545	3.38	3.24219	3.24365	3.14722	3.22119	3.11133	3.18237	2.99219	3.07764		Nonlinear fit, table of results	Binding (RU)				-57.96	3.32178	2.10547	1.33936	0.765625	0.336428	0.250002	-0.0390625	-0.125488	-0.196777
		-57.86	14.062	14.5347	13.8989	13.1753	13.0483	12.5273	12.3008	11.8203	11.4639	10.8145	10.5127	9.87793		One site -- Specific binding					-55.88	3.0564	3.7157	3.33142	3.37756	3.24072	3.24365	3.1355	3.23047	3.10254	3.19165	2.99219	3.07275		One site -- Specific binding					-57.86	3.39111	2.1748	1.40869	0.846678	0.415527	0.321289	0.0205078	-0.065918	-0.137209
		-57.76	14.0962	14.5688	13.9331	13.2192	13.0923	12.5713	12.335	11.8525	11.5078	10.8584	10.4951	9.82178		Best-fit values					-55.78	3.04761	3.71716	3.32666	3.36731	3.23584	3.24756	3.12915	3.21777	3.11572	3.17896	2.97705	3.05713		Best-fit values					-57.76	3.43506	2.23828	1.46436	0.910156	0.471191	0.384766	0.0839844	-0.000488	-0.0737305
		-57.66	14.148	14.6108	13.9751	13.2612	13.1343	12.6133	12.3965	11.9043	11.5596	10.9102	10.4238	9.79443		Bmax	991.6				-55.68	3.06665	3.71814	3.33154	3.35266	3.23828	3.26709	3.13257	3.22119	3.12988	3.18091	2.98291	3.0581		Bmax	512.3				-57.66	3.49658	2.29004	1.52588	0.991211	0.542482	0.456056	0.157228	0.0610352	-0.00244
		-57.56	14.1821	14.645	14.0093	13.2954	13.1685	12.6475	12.4307	11.96	11.5938	10.9219	10.3662	9.76611		Kd	0.09368				-55.58	3.05005	3.71179	3.32275	3.33606	3.22021	3.25146	3.1228	3.20459	3.12744	3.16577	2.96777	3.04785		Kd	0.1428				-57.56	3.55225	2.35352	1.57959	1.05664	0.605957	0.519531	0.220703	0.124512	0.019043
		-57.46	14.2192	14.6724	14.0464	13.3228	13.1958	12.6846	12.4678	11.9971	11.5552	10.8457	10.313	9.7417		95% CI (profile likelihood)					-55.48	3.03149	3.70398	3.3042	3.32678	3.19922	3.24219	3.10669	3.18604	3.12061	3.15894	2.95313	3.0127		95% CI (profile likelihood)					-57.46	3.59912	2.41211	1.646	1.11328	0.652834	0.578127	0.277344	0.181152	0.00342
		-57.36	14.2534	14.7163	14.0806	13.3569	13.2397	12.7285	12.5117	11.9536	11.4233	10.7705	10.2607	9.72607		Bmax	930.4 to 1054				-55.38	3.02124	3.68201	3.3009	3.30334	3.17725	3.24121	3.09399	3.19678	3.104	3.15015	2.94189	2.99463		Bmax	484.2 to 541.1				-57.36	3.6626	2.47558	1.70947	1.17676	0.706543	0.641602	0.331055	0.218262	-0.0170915
		-57.26	14.3032	14.7466	14.1206	13.397	13.2798	12.7588	12.4663	11.8223	11.333	10.7324	10.21	9.69775		Kd	0.05441 to 0.1505				-55.28	2.99634	3.66589	3.27686	3.28235	3.16113	3.22656	3.08716	3.17041	3.07373	3.14331	2.93994	2.97607		Kd	0.09403 to 0.2105				-57.26	3.72217	2.53516	1.76123	1.22656	0.766113	0.691406	0.390625	0.214355	-0.0610352
		-57.16	14.3394	14.7827	14.1567	13.4331	13.3159	12.7949	12.3286	11.7427	11.2861	10.6826	10.1816	9.65771		Goodness of Fit					-55.18	2.98755	3.66003	3.27978	3.28674	3.16553	3.24121	3.09009	3.17334	3.07519	3.15552	2.94043	2.98926		Goodness of Fit					-57.16	3.76807	2.59082	1.80713	1.28418	0.813966	0.747072	0.419923	0.178711	-0.0795898
		-57.06	14.3853	14.8091	14.1831	13.4595	13.3423	12.7734	12.25	11.666	11.2451	10.6387	10.1494	9.61865		Degrees of Freedom	10				-55.08	2.92505	3.62976	3.26892	3.27063	3.12891	3.22021	3.07056	3.1626	3.05957	3.1355	2.91943	2.97119		Degrees of Freedom	10				-57.06	3.82568	2.63867	1.86279	1.33008	0.859863	0.792969	0.371582	0.133301	-0.0991211
		-56.96	14.3979	14.8315	14.1958	13.4819	13.3647	12.6924	12.1865	11.5928	11.1758	10.5859	10.1221	9.58154		R squared	0.8542				-54.98	2.93384	3.6283	3.2627	3.25403	3.11865	3.22021	3.06372	3.14453	3.05176	3.11499	2.91943	2.94873		R squared	0.9213				-56.96	3.85791	2.6709	1.89502	1.37207	0.853517	0.776857	0.292969	0.0961914	-0.130371
		-56.86	14.4478	14.8618	14.2144	13.5122	13.3853	12.6387	12.1426	11.5557	11.1494	10.5605	10.1084	9.56592		Sum of Squares	53073				-54.88	2.94556	3.61658	3.25342	3.24573	3.1001	3.21484	3.06372	3.13672	3.04004	3.09644	2.91406	2.93457		Sum of Squares	10476				-56.86	3.90771	2.7207	1.95459	1.42187	0.786621	0.709961	0.271484	0.0961914	-0.148927
		-56.76	14.4702	14.8726	14.1709	13.5015	13.3145	12.5693	12.084	11.5244	11.1123	10.5225	10.0674	9.53662		Sy.x	72.85				-54.78	2.95386	3.62732	3.26807	3.25012	3.11475	3.22949	3.07837	3.13818	3.05322	3.10181	2.9248	2.94775		Sy.x	32.37				-56.76	3.93018	2.7627	1.98682	1.43457	0.705078	0.647949	0.244141	0.0581055	-0.160645
		-56.66	14.4258	14.8765	14.0386	13.436	13.1567	12.5127	12.0283	11.4756	11.0488	10.4668	10.0156	9.50439							-54.68	2.94165	3.62585	3.27295	3.24719	3.10791	3.23828	3.07153	3.1377	3.04639	3.10034	2.92725	2.93848							-56.66	3.95361	2.78613	1.9502	1.39404	0.642091	0.574219	0.197266	0.0258789	-0.179199
		-56.56	14.3228	14.834	13.9351	13.3496	13.0664	12.4453	11.9775	11.4316	10.9922	10.4248	9.97754	9.47998		Number of points					-54.58	2.92358	3.61414	3.2666	3.22913	3.08984	3.23193	3.05737	3.13037	3.02979	3.07983	2.88818	2.93457		Number of points					-56.56	3.93115	2.74365	1.85693	1.31641	0.605957	0.530273	0.169922	0.0151367	-0.191895
		-56.46	14.2476	14.7397	13.8677	13.2534	12.98	12.4023	11.9346	11.3965	10.9502	10.3916	9.9541	9.45654		# of X values	12				-54.48	2.90161	3.60388	3.25012	3.21252	3.07813	3.22949	3.04077	3.13281	3.01807	3.0603	2.86865	2.91895		# of X values	12				-56.46	3.83789	2.63574	1.78369	1.2666	0.593263	0.516602	0.164063	0.00342	-0.217285
		-56.36	14.1821	14.6704	13.8198	13.1763	12.9097	12.3564	11.874	11.3525	10.915	10.3467	9.9209	9.42725		# Y values analyzed	12				-54.38	2.88306	3.55335	3.20654	3.16516	3.05859	3.21631	3.01294	3.11572	2.99414	3.0354	2.83984	2.90186		# Y values analyzed	12				-56.36	3.75342	2.58203	1.72021	1.22266	0.569824	0.492188	0.161133	-0.0219727	-0.230958
		-56.26	14.1226	14.5845	13.7485	13.1128	12.8481	12.3145	11.8213	11.3047	10.8799	10.3105	9.87305	9.38525							-54.28	2.87427	3.43835	3.18213	3.15491	3.04053	3.20215	3.00806	3.11084	2.99072	3.02905	2.83252	2.89697							-56.26	3.69092	2.52539	1.67334	1.16602	0.537598	0.461914	0.15625	-0.0336914	-0.251465
		-56.16	14.0796	14.519	13.6938	13.0757	12.7983	12.2773	11.7725	11.2725	10.8467	10.2773	9.84961	9.36279							-54.18	2.88696	3.44617	3.14954	3.15491	3.04394	3.20166	2.97778	3.10937	2.9956	3.03003	2.83447	2.89795							-56.16	3.63525	2.46777	1.6333	1.11914	0.513184	0.437501	0.138672	-0.0629883	-0.265137
		-56.06	14.0269	14.4644	13.644	13.02	12.7456	12.2197	11.7295	11.2393	10.7988	10.2344	9.82617	9.33252							-54.08	2.91577	3.45398	3.17285	3.15637	3.06641	3.21631	2.99341	3.12891	3.02441	3.05737	2.84521	2.92676							-56.06	3.58447	2.40234	1.60986	1.09766	0.489746	0.421875	0.119141	-0.0766602	-0.284668
		-55.96	13.9634	14.397	13.5747	12.9546	12.6899	12.1602	11.6797	11.1934	10.751	10.1865	9.78223	9.30225							-53.98	2.91431	3.4447	3.16272	3.07434	3.06006	3.2124	2.99243	3.11719	3.02051	3.05103	2.85303	2.92676							-55.96	3.5249	2.35742	1.55811	1.06934	0.453614	0.375001	0.0878906	-0.108887	-0.297363
		-55.86	13.9009	14.3628	13.5112	12.9106	12.6294	12.1221	11.6396	11.1494	10.7236	10.1465	9.76855	9.27392							-53.88	2.91333	3.43445	3.13367	3.05334	3.00684	3.1897	2.97144	3.11475	3.00635	3.04858	2.84814	2.91406							-55.86	3.51025	2.32519	1.53564	1.04492	0.429199	0.348633	0.0615234	-0.112793	-0.289551
		-55.76	13.855	14.313	13.4585	12.856	12.5601	12.0664	11.5977	11.1113	10.6719	10.1211	9.73535	9.2417							-53.78	2.90796	3.43298	3.09485	3.026	2.9126	3.09375	2.93872	3.09229	2.97217	3.03003	2.83203	2.8667							-55.76	3.47607	2.28516	1.50146	1.02051	0.398926	0.337891	0.0478516	-0.127441	-0.315918
		-55.66	13.7993	14.2632	13.4126	12.7886	12.5024	12.0205	11.542	11.0752	10.6338	10.0908	9.70313	9.20557							-53.68	2.92114	3.44763	3.07666	3.02991	2.91699	3.08887	2.94556	3.09912	2.97266	3.02905	2.81934	2.85937							-55.66	3.43311	2.24219	1.4585	0.978516	0.360841	0.301759	0.0253918	-0.149902	-0.328613
		-55.56	13.772	14.2261	13.3833	12.7671	12.4702	12.001	11.5283	11.0713	10.623	10.0771	9.70508	9.19873							-53.58	2.90112	3.45007	3.03857	3.03381	2.8877	3.05859	2.92065	3.05713	2.93701	3.01831	2.80859	2.83789							-55.56	3.42139	2.2207	1.45068	0.984374	0.374512	0.303711	0.0332031	-0.14209	-0.310059
		-55.46	13.7407	14.1987	13.354	12.73	12.4448	11.9941	11.5098	11.0645	10.5996	10.0781	9.69629	9.19775							-53.48	2.89771	3.43591	3.02588	3.00647	2.86621	3.03955	2.89233	2.97168	2.92188	3.00171	2.7959	2.82031							-55.46	3.40186	2.20508	1.43115	0.962891	0.384278	0.307618	0.0390625	-0.132324	-0.296387
		-55.36	13.7085	14.1665	13.3159	12.6968	12.4009	11.9697	11.4912	11.0303	10.5752	10.0586	9.68652	9.1792							-53.38	2.90259	3.42908	3.03076	3.00891	2.86572	3.02588	2.8606	2.96973	2.90576	2.99634	2.80322	2.78076							-55.36	3.37744	2.18945	1.4165	0.954101	0.382324	0.310547	0.0400391	-0.134277	-0.283692
		-55.26	13.6577	14.1108	13.2671	12.6577	12.3638	11.9287	11.4541	11.001	10.5439	10.0391	9.66699	9.146							-53.28	2.90405	3.43127	3.02051	3.01184	2.854	3.01465	2.85815	2.92969	2.8877	2.96899	2.80371	2.76514							-55.26	3.35986	2.16602	1.40088	0.938477	0.366699	0.291016	0.0449219	-0.13916	-0.29248
		-55.16	13.6128	14.0522	13.2026	12.6187	12.3218	11.8906	11.4258	10.9668	10.5088	10.0098	9.62793	9.11182							-53.18	2.91968	3.53845	2.99475	3.02063	2.86328	3.02344	2.86597	2.94678	2.85645	2.96753	2.79443	2.77197							-55.16	3.3208	2.12598	1.37744	0.918945	0.347168	0.272461	0.0312502	-0.148926	-0.30127
		-55.06	13.5659	14.0034	13.147	12.5796	12.2778	11.8506	11.3916	10.9424	10.4756	9.97266	9.59082	9.08838							-53.08	2.98218	3.52966	2.99548	3.04163	2.85303	3.02881	2.85669	2.96484	2.76416	2.92993	2.78271	2.75488							-55.06	3.29541	2.10938	1.35693	0.909179	0.322754	0.261719	0.0126953	-0.153809	-0.306152
		-54.96	13.5181	13.9595	13.1157	12.5415	12.2456	11.8281	11.3594	10.9082	10.4395	9.94434	9.56348	9.0708							-52.98	2.98218	3.52429	3.00476	3.05725	2.84766	3.01074	2.86597	2.94922	2.75488	2.91724	2.79199	2.75244							-54.96	3.2749	2.07715	1.33447	0.902344	0.306152	0.250977	-0.0107422	-0.155762	-0.309082
		-54.86	13.48	13.9077	13.0679	12.4937	12.1968	11.7871	11.3281	10.8848	10.3994	9.91016	9.52539	9.04639							-52.88	2.98853	3.53064	2.98389	3.1012	2.83057	3.01172	2.85425	2.95703	2.73926	2.90503	2.79688	2.74023							-54.86	3.25049	2.05664	1.31885	0.874023	0.286621	0.231445	-0.0185547	-0.16748	-0.316895
		-54.76	13.437	13.8608	13.022	12.4487	12.1548	11.7529	11.2969	10.8555	10.3799	9.86719	9.49707	9.0083							-52.78	2.97192	3.53748	2.99866	3.20032	2.83984	3.00684	2.85425	2.96094	2.74316	2.88696	2.79053	2.73291							-54.76	3.229	2.0498	1.30225	0.858398	0.279785	0.229492	-0.0253906	-0.186035	-0.33252
		-54.66	13.4067	13.8306	12.981	12.4087	12.1304	11.7188	11.2695	10.8311	10.3623	9.82129	9.48145	8.93701							-52.68	2.95093	3.55017	3.02283	3.21106	2.84839	2.99756	2.84644	2.97266	2.76123	2.87915	2.79053	2.71191							-54.66	3.21436	2.03613	1.28174	0.855469	0.274903	0.234375	-0.0263668	-0.181152	-0.328613
		-54.56	13.3726	13.7905	12.9448	12.3765	12.0952	11.6836	11.251	10.791	10.3389	9.7832	9.47168	8.87256							-52.58	2.96655	3.56482	3.05945	3.21497	2.9873	3.02173	2.87378	2.95068	2.77051	2.8728	2.7998	2.71973							-54.56	3.20361	2.02539	1.27197	0.858398	0.270996	0.229492	-0.0283203	-0.177246	-0.333496
		-54.46	13.3335	13.7495	12.9087	12.3267	12.0571	11.6504	11.2148	10.7598	10.3193	9.77344	9.44824	8.84033							-52.48	3.00098	3.56726	3.04797	3.20032	3.01489	3.09375	2.86987	2.92432	2.75342	2.84253	2.78271	2.70801							-54.46	3.18311	2.00879	1.26514	0.842773	0.261231	0.225586	-0.0351563	-0.197754	-0.334473
		-54.36	13.2983	13.7202	12.8843	12.3052	12.02	11.6133	11.1963	10.7158	10.2705	9.76074	9.39697	8.81982							-52.38	3.09546	3.58533	3.04626	3.19641	3.04053	3.10449	2.87231	2.92432	2.75635	2.82837	2.771	2.71582							-54.36	3.17139	2.00195	1.25537	0.838867	0.275879	0.230469	-0.0390625	-0.219238	-0.333496
		-54.26	13.2671	13.6772	12.8462	12.2729	11.9663	11.584	11.1572	10.6904	10.2061	9.72461	9.31348	8.79932							-52.28	3.07349	3.57654	3.02832	3.172	3.01172	3.0835	2.84644	2.93994	2.72363	2.78149	2.73975	2.68457							-54.26	3.15479	1.9707	1.25049	0.817383	0.266113	0.222656	-0.0537109	-0.224121	-0.376465
		-54.16	13.2417	13.6304	12.8159	12.2456	11.9321	11.5547	11.1289	10.666	10.1934	9.71484	9.29199	8.79541							-52.18	3.01245	3.58752	3.0415	3.20789	3.00684	3.06152	2.90112	3.00537	2.71973	2.75562	2.72803	2.68457							-54.16	3.13916	1.97363	1.25635	0.823242	0.263184	0.215821	-0.0537105	-0.224121	-0.412598
		-54.06	13.2261	13.605	12.7856	12.2261	11.9038	11.5244	11.1133	10.626	10.1826	9.69824	9.27637	8.77979							-52.08	2.85645	3.64294	3.04468	3.16419	2.94995	3.03516	2.86353	2.94287	2.69873	2.70483	2.68506	2.65869							-54.06	3.13232	1.97754	1.26416	0.817382	0.246582	0.209961	-0.0566406	-0.224121	-0.419434
		-53.96	13.2026	13.5767	12.7407	12.188	11.8882	11.4883	11.0762	10.5605	10.1533	9.67383	9.25293	8.76611							-51.98	2.65161	3.51794	3.09778	3.0885	2.89355	2.94971	2.78003	2.82813	2.73145	2.59399	2.60059	2.58838							-53.96	3.11768	1.97949	1.25537	0.813477	0.224122	0.209961	-0.0556641	-0.225098	-0.418457
		-53.86	13.1772	13.5444	12.7183	12.1597	11.8481	11.4668	11.0469	10.5371	10.1377	9.6543	9.24707	8.75439							-51.88	2.5188	3.46716	3.15955	3.08215	2.90088	2.92725	2.77759	2.81787	2.71338	2.573	2.57715	2.53223							-53.86	3.12158	1.9834	1.2583	0.80664	0.237793	0.208984	-0.0556641	-0.212402	-0.414551
		-53.76	13.1421	13.5103	12.689	12.1294	11.7935	11.4307	10.9839	10.5264	10.1113	9.62402	9.23828	8.75146							-51.78	2.38843	3.37366	3.17297	3.10901	2.92432	2.93213	2.81226	2.82666	2.7207	2.62524	2.57031	2.54492							-53.76	3.09912	1.96973	1.24561	0.806641	0.240723	0.205078	-0.0742188	-0.215332	-0.407715
		-53.66	13.1187	13.4614	12.6704	12.0894	11.7729	11.3643	10.9063	10.501	10.085	9.61523	9.2334	8.73682							-51.68	2.32666	3.28503	3.14233	3.12122	2.97021	2.97241	2.89331	2.8374	2.74853	2.62671	2.59912	2.63135							-53.66	3.1001	1.95996	1.25049	0.807617	0.245605	0.188477	-0.078125	-0.208496	-0.406738
		-53.56	13.0757	13.3921	12.6128	12.0474	11.728	11.2803	10.8711	10.4707	10.0547	9.58203	9.20801	8.71143							-51.58	2.23999	3.12903	3.04785	3.06433	3.00244	3.03809	2.90112	2.83838	2.74854	2.59644	2.62891	2.6377							-53.56	3.07959	1.95605	1.23584	0.803711	0.247559	0.146484	-0.132813	-0.214355	-0.402832
		-53.46	13.0161	13.3491	12.5327	11.9946	11.6743	11.2529	10.8311	10.4404	10.0215	9.54883	9.1875	8.68994							-51.48	2.16577	3.01257	2.91821	2.93616	2.95459	3.01563	2.8855	2.80859	2.74561	2.57837	2.6123	2.58691							-53.46	3.04834	1.93945	1.2124	0.78125	0.235839	0.103515	-0.210938	-0.230957	-0.413574
		-53.36	12.9399	13.2866	12.481	11.9048	11.6138	11.1875	10.7695	10.377	9.96777	9.48828	9.13086	8.66358							-51.38	2.07666	2.88269	2.80872	2.79627	2.88184	2.9458	2.87134	2.79199	2.729	2.5564	2.59522	2.54932							-53.36	2.99658	1.89551	1.18408	0.718751	0.206543	0.0634766	-0.235352	-0.257324	-0.43994
		-53.26	12.8462	13.2339	12.4399	11.8257	11.564	11.1191	10.7246	10.3301	9.91699	9.44531	9.09668	8.6792							-51.28	1.8689	2.73816	2.60559	2.58752	2.69604	2.7561	2.78931	2.72266	2.64307	2.48218	2.49121	2.44775							-53.26	2.95361	1.85547	1.16064	0.628906	0.181152	0.0390625	-0.273438	-0.279785	-0.467285
		-53.16	12.7983	13.2104	12.4263	11.8022	11.5405	11.0957	10.7148	10.3164	9.90918	9.41602	9.08887	8.71533							-51.18	1.84937	2.64929	2.52832	2.45325	2.55859	2.61401	2.76196	2.73901	2.62988	2.5166	2.48584	2.45801							-53.16	2.94092	1.85449	1.1626	0.612304	0.185059	0.0302734	-0.27832	-0.290528	-0.45752
		-53.06	12.7651	13.1714	12.395	11.7671	11.4956	11.0586	10.6855	10.2773	9.87988	9.37891	9.05566	8.68604							-51.08	1.89087	2.61951	2.44788	2.39319	2.46802	2.49512	2.74487	2.76099	2.66748	2.6853	2.54688	2.54858							-53.06	2.87646	1.83691	1.14502	0.606446	0.171387	0.00488	-0.286133	-0.300293	-0.453613
		-52.96	12.7358	13.1304	12.3638	11.7271	11.4644	11.0225	10.6504	10.2334	9.84277	9.34961	9.03027	8.6499							-50.98	2.04785	2.59143	2.42749	2.39319	2.41479	2.44116	2.72534	2.79126	2.85181	2.77295	2.65308	2.73999							-52.96	2.80713	1.7832	1.13135	0.586914	0.155761	-0.0166023	-0.291992	-0.310059	-0.453613
		-52.86	12.689	13.0815	12.3267	11.6753	11.4116	10.9844	10.5928	10.1895	9.80176	9.31641	8.98535	8.61182							-50.88	2.24633	2.73376	2.37756	2.43225	2.42968	2.44433	2.70581	2.79834	2.93847	2.89404	2.74902	2.85644							-52.86	2.77979	1.70215	1.0835	0.561523	0.122559	-0.0322264	-0.303711	-0.337402	-0.481934
		-52.76	12.6577	13.0454	12.2915	11.6558	11.3862	10.9551	10.5605	10.1758	9.77441	9.30273	8.98633	8.58252							-50.78	2.43286	2.81653	2.39624	2.40564	2.4436	2.44897	2.67676	2.7522	2.99536	2.90869	2.7561	2.91333							-52.76	2.77393	1.7002	0.973633	0.577148	0.116699	-0.0244141	-0.30957	-0.347168	-0.475098
		-52.66	12.6382	13.0171	12.2632	11.6323	11.3521	10.9219	10.5469	10.1426	9.75195	9.28711	9.0127	8.57178							-50.68	2.67114	2.9884	2.46887	2.46814	2.49829	2.49829	2.65722	2.74682	3.00488	2.92822	2.78271	2.95019							-52.66	2.76611	1.69824	0.858887	0.569336	0.11377	-0.03125	-0.299805	-0.347168	-0.473145
		-52.56	12.605	12.9722	12.2271	11.5854	11.3159	10.8848	10.5176	10.1074	9.70215	9.28516	8.96973	8.57861							-50.58	2.86181	3.15955	2.58533	2.53527	2.50391	2.54834	2.65649	2.72192	2.97119	2.90259	2.76245	2.90869							-52.56	2.73584	1.67383	0.838379	0.544922	0.0874023	-0.0576172	-0.303711	-0.365723	-0.450684
		-52.46	12.5444	12.9155	12.1704	11.5171	11.271	10.8398	10.4746	10.0664	9.67383	9.25977	8.9248	8.53174							-50.48	3.01196	3.37122	2.7323	2.62463	2.53369	2.50391	2.66284	2.70703	2.93066	2.91602	2.72412	2.88159							-52.46	2.70361	1.6416	0.797363	0.510742	0.0522442	-0.0888691	-0.329102	-0.407715	-0.441895
		-52.36	12.4785	12.8398	12.0908	11.4297	11.1914	10.7642	10.395	10.0034	9.64208	9.18213	8.84424	8.47559							-50.38	3.07837	3.5509	2.89478	2.76745	2.57422	2.55615	2.67065	2.71338	2.86035	2.85034	2.67187	2.85498							-52.36	2.63574	1.56787	0.731437	0.456543	-0.00391	-0.143074	-0.389168	-0.435555	-0.486328
		-52.26	12.2427	12.6021	11.8452	11.1821	10.9634	10.5342	10.1855	9.80664	9.39452	8.93848	8.61329	8.25537							-50.28	3.10181	3.67761	3.05261	2.90417	2.62598	2.6001	2.63794	2.71729	2.79565	2.80884	2.60474	2.78784							-52.26	2.39795	1.3418	0.538574	0.232422	-0.214355	-0.365234	-0.567383	-0.609863	-0.69873
		-52.16	11.8579	12.2095	11.48	10.8071	10.5845	10.1611	9.83693	9.42871	9.01758	8.57716	8.23048	7.90382							-50.18	3.18383	3.83679	3.2893	3.15197	2.79614	2.78369	2.7019	2.76733	2.82617	2.84008	2.63281	2.82128							-52.16	2.03859	0.974623	0.228027	-0.12694	-0.584473	-0.716797	-0.875977	-0.959473	-1.04833
		-52.06	11.9331	12.27	11.5552	10.8823	10.6558	10.2559	9.91992	9.50586	9.10059	8.66406	8.30371	8.05078							-50.08	3.17114	3.87829	3.39551	3.28845	2.90479	2.89844	2.72925	2.71338	2.79932	2.78076	2.62646	2.77051							-52.06	2.1333	1.08301	0.328613	-0.0322304	-0.48877	-0.614258	-0.774414	-0.868652	-0.955566
		-51.96	12.5347	12.8755	12.1616	11.4829	11.2485	10.8994	10.5303	10.1006	9.71094	9.27637	8.9043	8.93799							-49.98	3.13843	3.84607	3.42041	3.35706	3.01392	3.01147	2.74487	2.67725	2.73047	2.61353	2.54736	2.67969							-51.96	2.76904	1.72656	0.98291	0.603516	0.149921	0.0215034	-0.152344	-0.243652	-0.325684
		-51.86	13.044	13.3418	12.6289	11.9561	11.7129	11.3677	11.0181	10.5728	10.188	9.75635	9.38037	9.75488							-49.88	3.11035	3.77112	3.37524	3.36756	3.0603	3.10303	2.78247	2.66187	2.57202	2.56055	2.45923	2.46265							-51.86	3.27441	2.22217	1.501	1.09717	0.671895	0.532735	0.32961	0.260742	0.161133
		-51.76	13.604	13.856	13.1587	12.4546	12.2388	11.8584	11.5244	11.0771	10.6895	10.2744	9.89451	9.99316							-49.78	3.00317	3.63123	3.22351	3.26184	3.02344	3.11865	2.78149	2.646	2.45801	2.46509	2.34521	2.32349							-51.76	3.79834	2.75586	2.04053	1.65625	1.23487	1.11622	0.861328	0.786621	0.682129
		-51.66	13.7319	14.0161	13.3345	12.6284	12.4253	12.0078	11.6504	11.2012	10.8291	10.4316	10.0039	9.53564							-49.68	2.88746	3.50623	3.10791	3.12122	2.96875	3.0835	2.80176	2.63501	2.33838	2.42359	2.26856	2.2251							-51.66	3.95751	2.9248	2.20947	1.8662	1.41553	1.30566	1.04004	0.941895	0.865716
		-51.56	13.6289	13.9629	13.2275	12.5566	12.3105	11.897	11.5571	11.0923	10.73	10.3667	10.4849	8.95947							-49.58	2.7627	3.36341	2.95728	2.95887	2.8313	2.99292	2.80201	2.64454	2.28394	2.35742	2.20068	2.16113							-51.56	3.90137	2.86084	2.13184	1.79248	1.34766	1.23193	0.966309	0.850586	0.814453
		-51.46	13.4907	13.8247	13.0933	12.4302	12.1743	11.7744	11.4424	10.9453	10.5957	10.3403	10.6709	8.33887							-49.48	2.61744	3.21961	2.81507	2.81507	2.69922	2.86084	2.77857	2.63746	2.24244	2.31128	2.17579	2.1189							-51.46	3.8335	2.77734	2.04639	1.67773	1.25244	1.12695	0.863281	0.776855	0.780762
		-51.36	13.2978	13.6416	12.9219	12.2588	11.9932	11.6362	11.2808	10.7808	10.4077	10.6187	9.52637	7.99023							-49.38	2.51416	3.12122	2.71899	2.70887	2.59058	2.7561	2.74024	2.65552	2.26587	2.33472	2.20313	2.14331							-51.36	3.67969	2.65283	1.9453	1.52002	1.10448	0.992665	0.723134	0.668945	1.10498
		-51.26	12.9844	13.3506	12.625	11.9522	11.6963	11.3315	11.02	10.48	10.7427	10.3872	8.88966	7.7666							-49.28	2.43774	3.0658	2.68298	2.66663	2.55713	2.69678	2.71118	2.66406	2.35181	2.41675	2.28662	2.20654							-51.26	3.39648	2.37354	1.67383	1.23487	0.829091	0.719228	0.461426	0.447266	0.969727
		-51.16	12.6709	13.0449	12.3242	11.6377	11.3848	11.0591	10.8369	10.7813	10.7769	9.29884	8.09718	7.59327							-49.18	2.45483	3.07751	2.6886	2.66907	2.54297	2.68994	2.69263	2.68848	2.44629	2.4856	2.41089	2.31836							-51.16	3.11524	2.09816	1.39258	0.937999	0.56543	0.45166	0.211426	0.779785	-0.10204
		-51.06	12.4517	12.8247	12.1167	11.4126	11.1606	10.8857	11.0508	10.8901	9.63477	8.69141	7.67676	7.56445							-49.08	2.46118	3.07117	2.71423	2.67834	2.53906	2.68115	2.677	2.69287	2.50342	2.53686	2.4873	2.40185							-51.06	2.92139	1.92383	1.2085	0.735352	0.383301	0.292969	0.22168	0.862305	-0.660156
		-50.96	12.3745	12.7495	12.0317	11.3335	11.0698	10.998	10.9424	9.83936	9.28711	8.09912	7.55566	7.74512							-48.98	2.44312	3.04138	2.71191	2.68616	2.53125	2.6748	2.65259	2.6626	2.52051	2.49634	2.48975	2.41504							-50.96	2.87354	1.8584	1.14697	0.661133	0.38916	0.287109	0.8125	-0.158203	-1.23389
		-50.86	12.3667	12.728	12.0171	11.3452	11.0425	11.48	10.1841	9.4292	8.60498	7.94531	7.63721	7.95117							-48.88	2.45483	3.03601	2.71191	2.70032	2.53369	2.67578	2.62231	2.64844	2.50098	2.48071	2.48047	2.4292							-50.86	2.87354	1.87402	1.1626	0.665039	0.603026	0.524413	0.821776	-0.592285	-1.4126
		-50.76	12.2993	12.6567	11.9458	11.3257	10.9634	11.2568	9.75635	8.854	8.25342	7.90234	7.77002	8.05127							-48.78	2.46411	3.04382	2.7135	2.71497	2.56396	2.69287	2.61353	2.6499	2.49951	2.49097	2.48193	2.45947							-50.76	2.82568	1.8457	1.11865	0.590822	0.935057	0.855955	-0.114746	-1.19043	-1.40088
		-50.66	12.2446	12.564	11.8833	11.437	10.8901	10.312	9.12598	8.57715	8.22461	7.90528	7.95899	8.02979							-48.68	2.44067	3.05164	2.71191	2.70422	2.55859	2.68115	2.59253	2.64307	2.48291	2.48999	2.46631	2.43066							-50.66	2.76416	1.7959	1.06104	0.447268	0.693359	0.648926	-0.463379	-1.37646	-1.34863
		-50.56	12.3491	12.5024	11.8877	11.6836	11.4326	9.85596	8.86523	8.47949	8.19678	8.01904	8.16357	8.00635							-48.58	2.43384	3.03601	2.72363	2.69397	2.57031	2.69434	2.58472	2.63281	2.48144	2.49878	2.43506	2.4331							-50.56	2.74561	1.77441	1.00537	1.10107	0.00391	0.0146484	-1.00684	-1.39893	-1.23047
		-50.46	12.7178	13.0537	12.2896	11.4575	11.6631	9.35596	8.8291	8.51904	8.34521	8.25879	8.30518	8.03467							-48.48	2.44067	3.0282	2.72119	2.71497	2.56641	2.69678	2.59399	2.646	2.4751	2.4978	2.42871	2.43213							-50.46	2.85889	1.88818	1.12061	1.53223	-0.366699	-0.540527	-1.25977	-1.37354	-1.00195
		-50.36	12.6465	13.3027	12.3354	10.8584	10.6787	9.2002	8.8999	8.67139	8.5957	8.51514	8.38184	8.07861							-48.38	2.4314	3.00476	2.7002	2.68616	2.52881	2.66553	2.573	2.61719	2.43066	2.46655	2.39746	2.40332							-50.36	3.30176	2.27979	1.62646	0.50293	-0.871582	-0.984863	-1.30176	-1.23242	-0.736328
		-50.26	11.9028	12.397	11.562	10.4287	10.2988	9.16113	9.07471	8.87354	8.8501	8.64795	8.40039	8.07275							-48.28	2.4353	3.01013	2.70642	2.68372	2.52344	2.66309	2.57935	2.62354	2.4541	2.45337	2.39844	2.42041							-50.26	3.30078	2.29297	1.65625	0.214844	-1.11963	-1.09277	-1.24951	-0.972168	-0.52832
		-50.16	11.4248	12.1157	11.1753	9.91064	9.76709	9.23779	9.32861	9.07178	9.01807	8.69043	8.43652	8.06494							-48.18	2.41821	2.99304	2.67444	2.65735	2.5	2.62646	2.56274	2.59521	2.42139	2.42603	2.37256	2.3916							-50.16	2.59473	1.63477	0.919922	-0.359375	-1.07471	-1.07617	-1.07764	-0.662109	-0.450684
		-50.06	10.7036	11.4951	10.5415	9.67334	9.50928	9.40674	9.56299	9.24658	9.08691	8.66211	8.44531	8.04541							-48.08	2.45874	3.0072	2.68066	2.6759	2.49853	2.61084	2.53931	2.5835	2.42041	2.43774	2.38574	2.39014							-50.06	2.17529	1.08301	0.464355	-0.582031	-1.00684	-0.998047	-0.861816	-0.549316	-0.470215
		-49.96	10.1743	11.0796	10.2544	9.66064	9.46045	9.67676	9.71387	9.34766	9.05762	8.6748	8.43652	8.02979							-47.98	2.46899	3.01111	2.6792	2.65979	2.48828	2.60547	2.50757	2.56738	2.40186	2.43872	2.38281	2.37598							-49.96	1.60938	0.575195	-0.0683594	-0.598633	-0.84082	-0.845215	-0.615723	-0.501465	-0.428223
		-49.86	10.1436	11.0679	10.2192	9.71924	9.45166	9.91162	9.75195	9.32617	9.07617	8.69824	8.42285	8.01221							-47.88	2.49536	3.04382	2.71973	2.69397	2.51953	2.61475	2.5354	2.57178	2.40186	2.44556	2.40381	2.37207							-49.86	1.42139	0.501953	-0.220215	-0.552246	-0.57959	-0.597656	-0.403809	-0.439941	-0.390137
		-49.76	10.3115	11.0615	10.2842	9.86719	9.57715	10.0322	9.74707	9.36426	9.12598	8.68945	8.39551	7.99658							-47.78	2.48608	3.06091	2.74158	2.71741	2.55078	2.63281	2.52856	2.56885	2.40479	2.43921	2.3999	2.3667							-49.76	1.37744	0.46582	-0.226074	-0.401855	-0.302735	-0.334473	-0.332031	-0.39502	-0.381348
		-49.66	10.5161	11.1353	10.4531	10.0864	9.78467	10.0684	9.79199	9.39355	9.11816	8.66797	8.35254	7.95947							-47.68	2.46582	3.02747	2.73853	2.70105	2.53687	2.62964	2.49414	2.53687	2.36597	2.39795	2.35864	2.32983							-49.66	1.4541	0.537598	-0.136719	-0.171874	-0.143555	-0.211914	-0.332031	-0.36084	-0.401855
		-49.56	10.8413	11.3267	10.6714	10.3389	10.0518	10.0527	9.82813	9.40234	9.10254	8.6543	8.3291	7.95557							-47.58	2.43921	3.00867	2.70801	2.68079	2.52344	2.62647	2.49243	2.54688	2.354	2.39868	2.34131	2.29395							-49.56	1.7002	0.714355	0.0654297	0.11084	-0.0532227	-0.188477	-0.251953	-0.35498	-0.407715
		-49.46	11.2778	11.5996	10.9229	10.4927	10.2314	10.0776	9.83789	9.37891	9.09277	8.64844	8.29883	7.93799							-47.48	2.42212	2.99304	2.69629	2.66272	2.521	2.60303	2.4895	2.55225	2.35889	2.4104	2.34668	2.31738							-49.46	1.97998	0.94873	0.305664	0.298828	-0.0415039	-0.146484	-0.202148	-0.337402	-0.393066
		-49.36	11.6377	11.7842	11.1631	10.5278	10.3491	10.127	9.81836	9.37109	9.07715	8.625	8.29004	7.93701							-47.38	2.40796	2.99158	2.69324	2.64709	2.50879	2.59912	2.48315	2.54785	2.37598	2.41138	2.354	2.31982							-49.36	2.29248	1.23193	0.549805	0.379883	0.0122073	-0.0703123	-0.182617	-0.317871	-0.388184
		-49.26	11.6528	11.9136	11.2827	10.5347	10.3179	10.1055	9.79492	9.35449	9.06934	8.60352	8.28223	7.93994							-47.28	2.41187	2.99304	2.68457	2.64563	2.5	2.59912	2.46997	2.55859	2.40723	2.42749	2.37256	2.33691							-49.26	2.4585	1.40625	0.751953	0.389648	0.0834961	0.00293	-0.166016	-0.310059	-0.38916
		-49.16	11.5786	11.8813	11.2202	10.5698	10.3379	10.083	9.76465	9.32324	9.04297	8.58105	8.26465	7.92139							-47.18	2.41333	2.98279	2.67822	2.61877	2.49365	2.59277	2.45728	2.5459	2.39941	2.40796	2.35986	2.35254							-49.16	2.44678	1.49023	0.824707	0.418945	0.0981445	0.00781	-0.146484	-0.307129	-0.380371
		-49.06	11.6021	11.8892	11.2378	10.6392	10.4116	10.0762	9.74414	9.31055	9.03613	8.5957	8.25977	7.90283							-47.08	2.40796	2.98132	2.67285	2.61584	2.5	2.5874	2.44946	2.53516	2.39697	2.38696	2.35547	2.354							-49.06	2.46631	1.51074	0.835449	0.492188	0.112793	0.0205078	-0.124023	-0.294434	-0.367676
		-48.96	11.6382	11.9419	11.2827	10.6421	10.4155	10.0508	9.71094	9.28711	9.01855	8.57031	8.23828	7.88721							-46.98	2.40796	2.9696	2.66272	2.60413	2.48828	2.58594	2.43237	2.52197	2.37598	2.38696	2.34131	2.35889							-48.96	2.51123	1.53711	0.869629	0.52832	0.106934	0.0126953	-0.12207	-0.290527	-0.362793
[truncated: 12,489 more rows]
[truncated: 226 more columns]

## Sheet: Suppl. Fig. 3
Suppl. Fig. 3A:	Wavelength (eV)	Fluorescence (relative units)	f " (electrons)	f ' (electrons)
	3938.5	7623.24	0.55	-3.94
	3948.5	6198.5	0.48	-3.79
	3958.5	5835.02	0.48	-3.94
	3968.5	5333.09	0.47	-4.1
	3978.5	4605.28	0.44	-4.3
[truncated: 51 more rows]

## Sheet: Suppl. Fig. 4
Suppl. Fig. 4A:	BMP7-TWSG1 NTD Ile40Ala	Time (s)	0.0732 μM	0.146 μM	0.293 μM	0.586 μM	1.17 μM	2.34 μM	4.69 μM	9.38 μM	18.8 μM	37.5 μM	75 μM	150 μM		TWSG1 NTD Ile40Ala (μM)	Binding (RU)		Suppl. Fig. 4B:	BMP7-TWSG1 NTD Ile40Ala	Time (s)	0.0732 μM	0.146 μM	0.293 μM	0.586 μM	1.17 μM	2.34 μM	4.69 μM	9.38 μM	18.8 μM	37.5 μM	75 μM	150 μM		TWSG1 NTD Ile40Ala (μM)	Binding (RU)		Suppl. Fig. 4C:	GDF5-TWSG1 NTD Ile40Ala	Time (s)	0.0732 μM	0.146 μM	0.293 μM	0.586 μM	1.17 μM	2.34 μM	4.69 μM	9.38 μM	18.8 μM
[truncated: 12,601 more rows]
[truncated: 157 more columns]

[truncated: 4 more sheets: Suppl. Fig. 5, Suppl. Fig. 6, Suppl. Fig. 7, Suppl. Fig. 8]
